# Supplementary material for: Ethyl 2-(3-ethyl­sulfinyl-5-methyl-1-benzo­furan-2-yl)acetate
Source: Acta Crystallogr Sect E Struct Rep Online. 2009 Mar 14;65(Pt 4):o763. doi: 10.1107/S1600536809008460 (PMC2968996; doi:10.1107/S1600536809008460)
Supplement: Supplementary file 2 [file e-65-0o763-Isup2.hkl]

# 
# h,k,l, Fc-squared, Fo-squared, sigma(Fo-squared) and status flag 
# 
data_I
_shelx_title ' 08ZQ IN P2(1)/C' 
_shelx_refln_list_code          4 
_shelx_F_calc_maximum      160.26 
_exptl_crystal_F_000       624.00 
_reflns_d_resolution_high  0.7828 
 
loop_ 
 _symmetry_equiv_pos_as_xyz 
 'x, y, z' 
 '-x, y+1/2, -z+1/2' 
 '-x, -y, -z' 
 'x, -y-1/2, z-1/2' 
 
_cell_length_a     7.9651 
_cell_length_b    17.3970 
_cell_length_c    10.6902 
_cell_angle_alpha  90.000 
_cell_angle_beta  102.431 
_cell_angle_gamma  90.000 
 
_shelx_F_squared_multiplier     1.000 
 
loop_ 
 _refln_index_h 
 _refln_index_k 
 _refln_index_l 
 _refln_F_squared_calc 
 _refln_F_squared_meas 
 _refln_F_squared_sigma 
 _refln_observed_status 
   1   0   0      138.90      157.20      1.92 o 
   2   0   0     4611.91     4574.62    130.63 o 
   3   0   0     6039.40     5954.11     59.57 o 
   4   0   0      241.64      323.94      4.40 o 
   5   0   0     2681.72     2617.53     37.03 o 
   6   0   0      229.96      230.82      5.25 o 
   7   0   0      822.02      773.19     44.38 o 
   8   0   0      112.88      103.01     21.92 o 
   9   0   0       49.64       55.02      7.01 o 
   1   1   0       13.75       23.50      0.50 o 
   2   1   0     2976.53     2770.14     33.33 o 
   3   1   0      674.97      718.54     11.31 o 
   4   1   0       62.76       56.01      2.31 o 
   5   1   0      347.50      362.44      5.29 o 
   6   1   0        2.96        9.09      0.90 o 
   7   1   0      362.80      346.24      7.09 o 
   8   1   0      217.50      209.73     10.88 o 
   9   1   0       10.80       19.24      5.48 o 
   1   2   0      753.10      797.53     13.52 o 
   2   2   0     2359.72     2368.62     11.04 o 
   3   2   0        5.03       12.91      2.09 o 
   4   2   0      298.55      270.97      3.90 o 
   5   2   0        0.06        2.01      1.00 o 
   6   2   0       27.98       32.49      1.97 o 
   7   2   0       97.98       87.73      3.25 o 
   8   2   0       95.00       98.87      9.05 o 
   9   2   0       27.32       45.46      5.70 o 
   1   3   0     7201.35     6870.82     70.85 o 
   2   3   0      625.18      580.23     10.59 o 
   3   3   0     1868.64     1797.08     20.39 o 
   4   3   0     5272.42     5216.83     62.45 o 
   5   3   0      115.19      115.11      2.90 o 
   6   3   0      481.34      417.68      5.92 o 
   7   3   0        5.48        5.99      1.93 o 
   8   3   0      502.98      483.77     18.51 o 
   9   3   0        7.03        7.51      6.47 o 
   0   4   0       79.56      109.86      2.80 o 
   1   4   0     4525.56     4598.21     63.09 o 
   2   4   0     5718.58     5887.81     37.97 o 
   3   4   0      775.10      770.54     21.63 o 
   4   4   0      168.79      172.24      4.91 o 
   5   4   0      770.33      732.59     10.88 o 
   6   4   0      142.85      147.52      3.31 o 
   7   4   0        0.68        3.95      3.95 o 
   8   4   0       88.35       93.28     10.69 o 
   9   4   0       12.74       28.12      6.25 o 
   1   5   0      758.61      830.61     10.29 o 
   2   5   0     1506.70     1549.73      7.22 o 
   3   5   0     2916.46     3018.57     17.37 o 
   4   5   0      268.15      285.26      8.36 o 
   5   5   0      668.46      706.21     15.80 o 
   6   5   0      162.17      151.39      3.40 o 
   7   5   0        0.17        5.05      1.30 o 
   8   5   0      276.37      265.81     16.61 o 
   9   5   0       24.92       47.19      3.55 o 
   0   6   0     1857.96     1917.15     25.36 o 
   1   6   0     1662.66     1770.66     17.31 o 
   2   6   0      141.26      215.99      2.61 o 
   3   6   0       52.32       82.22      1.76 o 
   4   6   0      138.79      119.52      2.40 o 
   5   6   0      223.10      195.20      3.38 o 
   6   6   0       14.75       17.95      2.50 o 
   7   6   0      195.76      191.91     10.14 o 
   8   6   0       29.10       33.03      3.95 o 
   9   6   0        5.85       10.08      4.82 o 
   1   7   0       70.01       72.23      1.67 o 
   2   7   0      233.56      277.52      3.26 o 
   3   7   0       38.74       53.29      1.60 o 
   4   7   0        0.31        2.42      0.72 o 
   5   7   0     1084.41     1080.38     12.03 o 
   6   7   0       39.63       27.40      1.60 o 
   7   7   0      237.92      206.71      5.38 o 
   8   7   0      264.56      256.47     11.18 o 
   9   7   0       36.14       37.92      5.26 o 
   0   8   0      896.27      867.51      8.06 o 
   1   8   0      879.93      998.13     15.41 o 
   2   8   0        1.38        8.84      1.01 o 
   3   8   0      345.74      351.80      5.49 o 
   4   8   0      143.83      146.96      5.16 o 
   5   8   0       40.63       39.70      3.67 o 
   6   8   0       30.42       32.29      2.01 o 
   7   8   0      554.45      578.86     10.12 o 
   8   8   0      165.31      174.08      7.28 o 
   9   8   0       56.89       53.70      5.92 o 
   1   9   0        7.97       15.27      2.03 o 
   2   9   0       37.16       38.33      1.36 o 
   3   9   0       13.84       22.73      1.29 o 
   4   9   0      212.85      234.37      4.29 o 
   5   9   0       66.98       75.34      2.66 o 
   6   9   0       46.55       37.57      1.93 o 
   7   9   0       58.11       50.73      2.72 o 
   8   9   0        1.67        5.59      2.94 o 
   9   9   0       25.65       31.56      5.70 o 
   0  10   0       24.36       27.87      1.92 o 
   1  10   0        7.83       11.40      2.26 o 
   2  10   0        0.62        2.22      0.84 o 
   3  10   0        0.94        4.82      0.83 o 
   4  10   0      723.36      727.66      8.08 o 
   5  10   0       61.48       75.41      3.33 o 
   6  10   0       92.05       88.31      5.41 o 
   7  10   0      349.31      353.72     10.86 o 
   8  10   0      134.78      134.40      6.35 o 
   1  11   0      122.37      102.32      3.34 o 
   2  11   0       51.14       52.98      2.12 o 
   3  11   0      309.00      295.48      4.89 o 
   4  11   0     1095.59     1111.10     12.59 o 
   5  11   0      162.55      157.36      4.29 o 
   6  11   0        1.69        5.30      2.18 o 
   7  11   0       48.06       47.68      3.92 o 
   8  11   0       29.56       33.25      8.44 o 
   0  12   0      128.19      141.54      5.27 o 
   1  12   0      110.59      143.16      3.81 o 
   2  12   0       60.06       58.31      2.11 o 
   3  12   0        3.15        4.14      1.09 o 
   4  12   0      254.32      216.80      4.43 o 
   5  12   0        0.76        3.42      1.65 o 
   6  12   0       28.31       32.99      2.06 o 
   7  12   0        0.31        7.88      1.97 o 
   8  12   0        0.69        4.49      2.82 o 
   1  13   0      350.87      325.65      6.24 o 
   2  13   0        0.03        0.99      1.17 o 
   3  13   0      343.25      346.77      6.71 o 
   4  13   0     2039.15     2014.14     29.59 o 
   5  13   0        0.57        1.07      1.56 o 
   6  13   0      309.87      295.21     10.19 o 
   7  13   0       68.24       62.10      5.73 o 
   8  13   0       29.05       35.35      3.19 o 
   0  14   0        2.73        4.05      1.70 o 
   1  14   0      250.87      248.35      7.47 o 
   2  14   0      175.93      169.50      4.69 o 
   3  14   0       66.13       70.73      3.48 o 
   4  14   0      865.25      787.19     26.22 o 
   5  14   0        0.10        4.18      1.69 o 
   6  14   0        3.47        9.20      1.94 o 
   7  14   0       23.90       32.74      6.00 o 
   1  15   0       14.58       23.39      3.01 o 
   2  15   0        0.03        5.34      1.42 o 
   3  15   0      493.36      468.61      8.37 o 
   4  15   0       76.90       86.15      3.74 o 
   5  15   0        4.60       14.57      3.64 o 
   6  15   0        6.47       19.65      5.10 o 
   7  15   0        0.68        4.57      2.38 o 
   0  16   0     1166.51     1091.21     30.14 o 
   1  16   0       10.04       16.44      1.64 o 
   2  16   0      252.37      242.59      7.05 o 
   3  16   0      276.90      291.01      6.57 o 
   4  16   0      360.71      328.65      8.42 o 
   5  16   0       42.81       48.78      2.74 o 
   6  16   0       58.71       60.42      3.74 o 
   1  17   0      344.46      338.38      7.34 o 
   2  17   0        0.00        3.19      1.72 o 
   3  17   0        1.28        1.78      1.93 o 
   4  17   0       10.47       11.73      3.13 o 
   5  17   0       98.43       88.49      6.32 o 
   6  17   0        8.38        8.89      3.17 o 
   0  18   0      145.17      173.44      7.12 o 
   1  18   0      153.14      136.52      4.46 o 
   2  18   0       24.19       32.29      2.29 o 
   3  18   0        0.73        2.50      1.86 o 
   4  18   0      187.89      176.39      6.06 o 
   5  18   0        9.35       19.04      6.24 o 
   1  19   0      349.15      343.95     10.17 o 
   2  19   0       62.12       61.93      4.52 o 
   3  19   0        0.05        5.17      2.44 o 
   4  19   0      166.56      162.39      5.86 o 
   5  19   0      100.86       91.68      7.51 o 
   0  20   0       27.85       33.59      3.71 o 
   1  20   0        6.40       11.89      4.40 o 
   2  20   0        1.52        8.59      2.84 o 
   3  20   0      145.24      139.81      5.31 o 
   4  20   0       45.75       51.70      5.06 o 
   1  21   0      119.64      103.13      8.13 o 
   2  21   0        0.04        5.38      2.56 o 
   3  21   0      264.83      271.48      8.12 o 
   0  22   0       42.90       50.44      8.33 o 
   1  22   0       22.80       40.46      6.33 o 
 -10   1   1      169.95      172.89      7.51 o 
  -8   1   1       25.57       34.74      3.25 o 
  -7   1   1     1193.04     1112.03     14.30 o 
  -6   1   1      297.50      313.44      4.07 o 
  -5   1   1       41.04       64.27      2.09 o 
  -4   1   1     2230.53     2461.62     22.76 o 
  -3   1   1      826.93      843.94      9.92 o 
  -2   1   1     2076.16     2027.63     25.57 o 
  -1   1   1     4952.79     4820.72     27.15 o 
   0   1   1       79.71       65.33      1.51 o 
   1   1   1     2170.26     2096.07     40.47 o 
   2   1   1     3211.52     3266.61     48.16 o 
   3   1   1        0.12        7.17      1.42 o 
   4   1   1     2860.71     2913.51     42.44 o 
   5   1   1      934.24      904.12     15.87 o 
   6   1   1      214.46      214.71      7.69 o 
   7   1   1        0.09        2.75      1.68 o 
   8   1   1      174.22      160.84      6.52 o 
   9   1   1      133.28      117.01     10.08 o 
 -10   2   1       18.13       16.44      3.56 o 
  -8   2   1       51.27       46.71      3.46 o 
  -7   2   1      102.80      104.70      3.60 o 
  -6   2   1     1120.40     1070.31     12.82 o 
  -5   2   1       12.53       17.70      1.05 o 
  -4   2   1      423.49      391.38      4.98 o 
  -3   2   1      161.03      159.46      2.21 o 
  -2   2   1     1670.20     1576.49      6.46 o 
  -1   2   1      765.68      787.61     11.50 o 
   0   2   1     1556.22     1526.79     24.48 o 
   1   2   1    11933.54    11324.88    198.39 o 
   2   2   1       22.75       28.26      0.75 o 
   3   2   1       71.68       70.66      2.06 o 
   4   2   1       88.67       61.49      1.51 o 
   5   2   1      241.77      205.67      5.38 o 
   6   2   1        0.12        2.86      1.77 o 
   7   2   1       72.49       79.70      2.92 o 
   8   2   1       79.89       76.28      3.20 o 
   9   2   1       40.95       40.15      5.72 o 
  -8   3   1       22.90       30.56      3.02 o 
  -7   3   1       33.24       30.48      1.95 o 
  -6   3   1       30.94       29.64      1.43 o 
  -5   3   1       12.20        9.92      0.94 o 
  -4   3   1      118.45      117.76      2.61 o 
  -3   3   1      901.20      939.91     13.80 o 
  -2   3   1      339.27      365.87      8.09 o 
  -1   3   1     5340.70     5194.37     45.42 o 
   0   3   1       42.15       67.08      0.98 o 
   1   3   1     4528.19     4611.04     47.98 o 
   2   3   1     2864.54     2873.71     28.26 o 
   3   3   1     1684.31     1588.97     36.32 o 
   4   3   1     3749.96     3742.35     68.24 o 
   5   3   1      378.00      388.96      9.48 o 
   6   3   1     1454.75     1443.07     20.26 o 
   7   3   1      430.44      395.62     22.18 o 
   8   3   1        2.15        1.64      1.83 o 
   9   3   1       16.10       22.69      3.28 o 
  -9   4   1      189.54      189.16     11.18 o 
  -8   4   1      106.53      118.04      5.26 o 
  -7   4   1       16.90       25.52      2.29 o 
  -6   4   1      732.65      714.84     13.36 o 
  -5   4   1       95.94      114.91      2.35 o 
  -4   4   1     1032.81     1032.73     17.66 o 
  -3   4   1      346.78      296.77      7.15 o 
  -2   4   1     4333.58     4171.86     75.96 o 
  -1   4   1     1980.23     2019.20     10.68 o 
   0   4   1     1124.02     1287.29     10.21 o 
   1   4   1    12782.34    12141.81    144.92 o 
   2   4   1       87.09       93.40      1.55 o 
   3   4   1     1307.22     1279.12     20.85 o 
   4   4   1        0.42        5.47      1.01 o 
   5   4   1       93.44      101.05      4.19 o 
   6   4   1        7.99        8.98      1.77 o 
   7   4   1        0.01        3.19      1.49 o 
   8   4   1      103.11      113.33      6.93 o 
   9   4   1        1.79        8.55      4.50 o 
  -9   5   1       14.33       27.09      3.48 o 
  -8   5   1       18.69       23.51      2.93 o 
  -7   5   1        7.68        6.39      1.44 o 
  -6   5   1      367.80      361.29      4.88 o 
  -5   5   1       22.83       16.45      1.32 o 
  -4   5   1      288.72      339.10     10.72 o 
  -3   5   1     3487.70     3648.24     69.28 o 
  -2   5   1     1282.19     1321.41     13.02 o 
  -1   5   1       19.01       20.80      1.39 o 
   0   5   1     2707.49     2793.76     11.39 o 
   1   5   1     7946.13     8254.76     81.26 o 
   2   5   1      340.41      393.02      4.53 o 
   3   5   1      281.20      284.71      4.44 o 
   4   5   1      179.24      190.85      4.53 o 
   5   5   1       14.55       17.28      1.43 o 
   6   5   1       89.87       99.54      3.99 o 
   7   5   1      396.69      398.91      7.78 o 
   8   5   1       52.99       55.91      3.67 o 
   9   5   1       56.24       67.58     13.26 o 
  -9   6   1      202.95      232.33     12.93 o 
  -8   6   1       27.78       31.71      7.56 o 
  -7   6   1      545.57      523.27      7.26 o 
  -6   6   1     1050.64      978.31     14.43 o 
  -5   6   1        0.31        6.40      1.61 o 
  -4   6   1      626.60      624.68     16.91 o 
  -3   6   1       38.14       32.43      1.19 o 
  -2   6   1      400.43      389.09      3.65 o 
  -1   6   1       13.65       13.32      1.52 o 
   0   6   1      165.49      160.90      1.88 o 
   1   6   1     9795.58     9740.69     84.43 o 
   2   6   1      416.30      455.32      7.94 o 
   3   6   1     2166.03     2315.83     42.61 o 
   4   6   1      121.06      121.35      3.82 o 
   5   6   1      135.28      141.35      4.89 o 
   6   6   1       20.54       23.22      1.86 o 
   7   6   1       32.69       35.72      2.10 o 
   8   6   1      205.86      205.49     14.86 o 
   9   6   1       21.03       18.41      3.33 o 
  -9   7   1        4.86       16.66      5.04 o 
  -8   7   1       57.61       45.15      5.26 o 
  -7   7   1       33.53       33.45      4.06 o 
  -6   7   1      371.27      375.76     12.68 o 
  -5   7   1      743.46      705.81      8.79 o 
  -4   7   1        4.62        4.22      0.70 o 
  -3   7   1     4375.34     4569.48     22.60 o 
  -2   7   1        9.30       14.96      1.25 o 
  -1   7   1     2115.34     2104.80     20.19 o 
   0   7   1     1110.89     1115.43     14.07 o 
   1   7   1      255.12      285.75      6.99 o 
   2   7   1      848.97      758.63     11.08 o 
   3   7   1      389.90      377.11      7.66 o 
   4   7   1       11.77       15.87      2.03 o 
   5   7   1      451.39      399.32     11.29 o 
   6   7   1       22.62       30.62      2.93 o 
   7   7   1      302.95      281.10     13.25 o 
   8   7   1        3.06        1.41      2.19 o 
   9   7   1      280.09      290.23     23.45 o 
  -9   8   1        6.17        1.75      4.16 o 
  -8   8   1        3.11        7.38      8.11 o 
  -7   8   1       63.63       47.52      4.05 o 
  -6   8   1       47.66       46.95      2.36 o 
  -5   8   1      126.55      128.65      4.05 o 
  -4   8   1       28.22       36.45      1.81 o 
  -3   8   1       12.19       20.80      2.04 o 
  -2   8   1      106.28      111.18      1.92 o 
  -1   8   1        0.20        2.85      0.52 o 
   0   8   1      813.33      891.68      8.35 o 
   1   8   1     2913.82     3123.94     48.51 o 
   2   8   1       73.42       55.21      2.02 o 
   3   8   1       24.33       33.11      1.70 o 
   4   8   1        6.95       10.57      1.85 o 
   5   8   1       15.40       16.48      2.21 o 
   6   8   1       79.24       66.29      2.57 o 
   7   8   1        4.14        5.83      2.81 o 
   8   8   1       10.06       16.91      3.88 o 
   9   8   1       70.49       67.07      5.92 o 
  -9   9   1       21.38       28.27      5.04 o 
  -8   9   1       74.75       59.73     16.11 o 
  -7   9   1      342.00      314.36     13.06 o 
  -6   9   1       55.74       42.29      2.56 o 
  -5   9   1      510.31      554.41     13.58 o 
  -4   9   1       14.44       22.44      1.59 o 
  -3   9   1     1024.86     1029.37     11.47 o 
  -2   9   1      436.38      445.47      8.45 o 
  -1   9   1      325.12      391.21      5.41 o 
   0   9   1      437.45      421.34      4.64 o 
   1   9   1       45.95       44.83      1.44 o 
   2   9   1      614.66      635.88      6.54 o 
   3   9   1      192.97      206.56      4.70 o 
   4   9   1      121.01      130.41      3.59 o 
   5   9   1     1354.33     1290.02     24.36 o 
   6   9   1       99.04      109.85      4.02 o 
   7   9   1        2.15        3.38      1.74 o 
   8   9   1        5.85        6.42      2.44 o 
  -9  10   1       25.59       45.37      5.48 o 
  -8  10   1        3.92        3.39      3.95 o 
  -7  10   1      276.75      260.09      7.03 o 
  -6  10   1        4.16       11.21      1.51 o 
  -5  10   1       28.24       27.44      1.64 o 
  -4  10   1      188.63      167.49      4.73 o 
  -3  10   1      118.55      122.25      2.85 o 
  -2  10   1      393.36      398.36     12.46 o 
  -1  10   1       14.50       19.20      1.37 o 
   0  10   1     2277.67     2386.79     23.59 o 
   1  10   1     1758.74     1741.99     12.81 o 
   2  10   1      372.53      372.00      5.14 o 
   3  10   1      305.63      257.71      4.40 o 
   4  10   1      527.32      518.57      7.91 o 
   5  10   1      924.51      823.13     18.35 o 
   6  10   1      263.87      246.08     10.16 o 
   7  10   1       70.85       70.25      5.79 o 
   8  10   1      414.45      423.40     21.20 o 
  -8  11   1       29.42       33.23      3.84 o 
  -7  11   1       35.42       37.16      2.44 o 
  -6  11   1      113.54      113.77      3.63 o 
  -5  11   1        2.00        6.45      1.39 o 
  -4  11   1      518.67      534.55      7.35 o 
  -3  11   1      839.99      823.59      8.44 o 
  -2  11   1      266.13      267.21      4.34 o 
  -1  11   1      523.21      576.38     10.94 o 
   0  11   1        0.08        3.06      1.12 o 
   1  11   1       49.53       62.58      1.91 o 
   2  11   1      296.49      277.47      4.54 o 
   3  11   1       26.54       25.42      1.29 o 
   4  11   1       33.36       34.96      3.73 o 
   5  11   1      797.47      776.67     12.31 o 
   6  11   1      100.81      105.07      6.68 o 
   7  11   1       81.86       75.01      6.64 o 
   8  11   1        3.73        3.71      2.74 o 
  -8  12   1      271.22      265.49      9.21 o 
  -7  12   1        0.30        7.53      3.44 o 
  -6  12   1       84.67       80.58      6.26 o 
  -5  12   1       44.12       49.52      4.94 o 
  -4  12   1      114.69      115.55      3.93 o 
  -3  12   1     1160.24     1124.44     10.32 o 
  -2  12   1        1.06        3.53      0.96 o 
  -1  12   1       74.24       74.07      2.71 o 
   0  12   1      120.61      131.08      3.64 o 
   1  12   1       59.95       51.07      3.45 o 
   2  12   1      125.04      127.88      3.82 o 
   3  12   1      132.86      133.95      4.65 o 
   4  12   1        4.54        7.86      2.88 o 
   5  12   1      315.81      304.87      6.90 o 
   6  12   1      131.42      118.14      3.87 o 
   7  12   1        0.04        1.49      2.21 o 
   8  12   1      107.86      103.89     14.72 o 
  -8  13   1       31.53       25.41      4.49 o 
  -7  13   1        1.11       -0.29      2.57 o 
  -6  13   1        0.92        5.49      1.78 o 
  -5  13   1        0.02        2.27      1.59 o 
  -4  13   1      312.79      291.55      6.28 o 
  -3  13   1      683.45      638.29      7.83 o 
  -2  13   1      125.44      116.24      3.56 o 
  -1  13   1        0.04        2.73      1.15 o 
   0  13   1      727.16      746.60      9.75 o 
   1  13   1      104.32      114.94      3.42 o 
   2  13   1      226.36      217.37      5.88 o 
   3  13   1      312.17      299.28     10.18 o 
   4  13   1      758.53      720.53     10.25 o 
   5  13   1       86.49       89.59      5.16 o 
   6  13   1       44.40       35.44      2.27 o 
   7  13   1       33.79       40.42      2.46 o 
  -7  14   1       19.80       31.87      9.99 o 
  -6  14   1      166.77      160.71      8.56 o 
  -5  14   1      175.52      158.75      6.01 o 
  -4  14   1      197.91      194.76      5.02 o 
  -3  14   1      182.45      180.10      4.76 o 
  -2  14   1       48.92       64.67      2.62 o 
  -1  14   1       14.10       14.70      1.57 o 
   0  14   1       30.40       32.62      1.97 o 
   1  14   1      158.08      157.44      4.27 o 
   2  14   1       63.85       58.12      2.52 o 
   3  14   1      345.91      348.51      6.85 o 
   4  14   1        0.71        8.46      1.58 o 
   5  14   1      149.24      143.23      5.76 o 
   6  14   1      102.33       98.98      8.61 o 
   7  14   1       20.94       23.55      2.40 o 
  -7  15   1      151.96      164.29     23.23 o 
  -6  15   1        7.66       12.96      2.54 o 
  -5  15   1       92.84       91.08      4.31 o 
  -4  15   1        7.81       15.90      1.76 o 
  -3  15   1       95.09       96.53      4.18 o 
  -2  15   1      461.42      423.49      8.19 o 
  -1  15   1        0.04        2.15      1.50 o 
   0  15   1      624.70      617.59     10.63 o 
   1  15   1       13.60       19.77      1.93 o 
   2  15   1      213.21      213.15      5.32 o 
   3  15   1        7.31       13.09      2.85 o 
   4  15   1        1.13        2.70      2.45 o 
   5  15   1      167.41      156.86     10.30 o 
   6  15   1       20.09       21.97      2.16 o 
   7  15   1        0.17       -0.55      3.42 o 
  -7  16   1       19.75       31.35      4.09 o 
  -6  16   1       46.12       43.75      2.98 o 
  -5  16   1        3.32        9.06      2.28 o 
  -4  16   1        2.64        9.31      4.30 o 
  -3  16   1      113.24      111.01      3.80 o 
  -2  16   1        6.32        7.53      1.61 o 
  -1  16   1        5.97       15.02      2.85 o 
   0  16   1      110.62      106.35      5.03 o 
   1  16   1       20.76       37.45      2.21 o 
   2  16   1       25.15       34.02      2.12 o 
   3  16   1       10.06       20.14      3.52 o 
   4  16   1        2.27        9.61      2.06 o 
   5  16   1        9.18       24.39      5.10 o 
   6  16   1        1.90        3.09      2.94 o 
  -6  17   1        0.28        5.73      4.29 o 
  -5  17   1      402.31      397.40     13.54 o 
  -4  17   1       38.59       38.05      2.69 o 
  -3  17   1      289.01      276.03      6.68 o 
  -2  17   1      139.93      133.21      4.32 o 
  -1  17   1        7.50       12.42      1.68 o 
   0  17   1      283.37      277.63     12.66 o 
   1  17   1        1.08        4.38      3.01 o 
   2  17   1      240.89      233.92      5.93 o 
   3  17   1        9.70       18.12      2.65 o 
   4  17   1       51.47       48.93      2.99 o 
   5  17   1       65.31       60.27      6.66 o 
   6  17   1      126.87      111.95     11.77 o 
  -5  18   1       35.73       40.78      4.96 o 
  -4  18   1        0.04       -1.04      2.35 o 
  -3  18   1       89.82       81.78      3.91 o 
  -2  18   1      272.98      265.75      6.48 o 
  -1  18   1       95.59       91.75      3.53 o 
   0  18   1      328.62      312.22      9.68 o 
   1  18   1      224.36      214.65      7.12 o 
   2  18   1        5.32       10.55      3.64 o 
   3  18   1      100.97      102.64      4.43 o 
   4  18   1      144.64      147.80      7.87 o 
   5  18   1        0.60        4.93      3.95 o 
  -5  19   1        0.26       10.30      5.37 o 
  -4  19   1        0.64        7.18      2.57 o 
  -3  19   1      814.47      823.04     15.22 o 
  -2  19   1       50.66       56.75      4.94 o 
  -1  19   1       16.99       22.18      2.05 o 
   0  19   1       43.41       48.34      2.72 o 
   1  19   1      191.25      193.72      5.53 o 
   2  19   1       45.67       53.90      6.14 o 
   3  19   1        6.35       11.69      2.53 o 
   4  19   1      102.02      101.54      4.39 o 
  -4  20   1      150.78      141.93     15.78 o 
  -3  20   1      148.16      155.83      4.92 o 
  -2  20   1      332.55      320.36      7.64 o 
  -1  20   1       83.78       71.71      4.24 o 
   0  20   1       37.81       41.98      3.99 o 
   1  20   1      278.35      289.40      7.15 o 
   2  20   1        0.97        5.81      2.57 o 
   3  20   1      121.05      113.24      6.01 o 
   4  20   1        1.70        5.34      2.85 o 
  -3  21   1        2.87       12.97      2.60 o 
  -2  21   1        0.53        7.10      4.46 o 
  -1  21   1       14.31       11.64      3.67 o 
   0  21   1       23.09       24.88      7.24 o 
   1  21   1       81.01       75.34      3.30 o 
   2  21   1       14.53       11.42      6.62 o 
   3  21   1        1.64       14.69      4.70 o 
  -1  22   1        0.11        8.00      2.56 o 
   0  22   1       17.26       27.08      2.72 o 
   1  22   1      310.70      319.07      9.21 o 
 -10   0   2       17.38       26.96      5.48 o 
  -9   0   2        0.06        0.88      4.16 o 
  -8   0   2      188.30      165.26      9.42 o 
  -7   0   2      885.90      881.96     30.25 o 
  -6   0   2     1509.32     1386.50     17.24 o 
  -5   0   2     1709.67     1706.36     14.05 o 
  -4   0   2     2283.72     2375.74     14.47 o 
  -3   0   2      111.73      102.08      2.03 o 
  -2   0   2      644.93      622.66     15.15 o 
  -1   0   2      303.02      337.70      4.80 o 
   0   0   2     1382.85     1366.10     25.53 o 
   1   0   2    25684.13    22117.90    337.17 o 
   2   0   2     1294.18     1221.96     24.49 o 
   3   0   2      431.44      440.36      7.50 o 
   4   0   2     3238.49     3203.27     70.17 o 
   5   0   2       35.70       49.29      2.93 o 
   6   0   2     2692.29     2654.03     29.48 o 
   7   0   2      769.00      799.98     15.94 o 
   8   0   2       93.25      107.34     22.25 o 
   9   0   2       99.27       96.14     11.95 o 
 -10   1   2        0.12        7.34      3.72 o 
  -9   1   2       33.94       40.03      3.25 o 
  -8   1   2        0.00       -0.69      2.40 o 
  -7   1   2      485.17      469.76      7.69 o 
  -6   1   2      602.86      581.15      7.43 o 
  -5   1   2       52.94       60.64      2.19 o 
  -4   1   2      859.54      840.53      7.17 o 
  -3   1   2      603.07      614.38      4.05 o 
  -2   1   2       37.22       32.85      0.91 o 
  -1   1   2     7993.18     7594.79     42.55 o 
   0   1   2      513.33      497.01      9.76 o 
   1   1   2      478.89      542.14      7.88 o 
   2   1   2      385.45      375.26      8.73 o 
   3   1   2       64.26       69.07      3.37 o 
   4   1   2      385.11      389.45      7.43 o 
   5   1   2      652.19      595.47     16.86 o 
   6   1   2      214.42      224.01      5.22 o 
   7   1   2       53.31       58.57      2.57 o 
   8   1   2        8.96       12.17      1.89 o 
   9   1   2        0.94        5.49      2.32 o 
 -10   2   2      110.43      108.40      8.66 o 
  -9   2   2        7.37       13.70      2.93 o 
  -8   2   2      744.99      697.62     32.22 o 
  -7   2   2      103.52      112.04      3.05 o 
  -6   2   2      322.67      320.75      4.12 o 
  -5   2   2     2110.85     2187.28     22.91 o 
  -4   2   2      366.41      345.51      4.78 o 
  -3   2   2      815.33      814.27     12.22 o 
  -2   2   2     7244.12     7065.53     44.94 o 
  -1   2   2        7.07       11.00      0.45 o 
   0   2   2      497.38      513.62      4.40 o 
   1   2   2     4341.50     4347.44     47.38 o 
   2   2   2     2347.35     2308.07     31.47 o 
   3   2   2        0.12        1.77      0.74 o 
   4   2   2      309.50      303.41      5.53 o 
   5   2   2      117.24      135.15      5.21 o 
   6   2   2      271.74      275.10     11.77 o 
   7   2   2       24.45       28.45      2.78 o 
   8   2   2        1.57        3.06      1.93 o 
   9   2   2        5.98       14.63      4.29 o 
 -10   3   2       29.25       27.22      3.87 o 
  -9   3   2       24.55       40.34      6.47 o 
  -8   3   2        4.27       10.54      2.21 o 
  -7   3   2      193.58      190.29      4.15 o 
  -6   3   2       85.38       81.21      2.36 o 
  -5   3   2      308.14      263.10      4.88 o 
  -4   3   2      443.29      580.03      5.14 o 
  -3   3   2      834.88      815.37      8.89 o 
  -2   3   2     6183.55     6077.45     93.37 o 
  -1   3   2      267.85      285.73      6.07 o 
   0   3   2    15870.79    14744.67    170.56 o 
   1   3   2      181.86      206.72      2.16 o 
   2   3   2      712.82      667.91     15.53 o 
   3   3   2      397.46      324.81      9.77 o 
   4   3   2      118.14      136.76      3.07 o 
   5   3   2     1563.38     1502.51     26.21 o 
   6   3   2      284.45      274.69      9.93 o 
   7   3   2      254.39      262.07      6.44 o 
   8   3   2       37.60       39.77      2.34 o 
   9   3   2       47.29       53.51      5.57 o 
  -9   4   2      128.59      114.29     16.11 o 
  -8   4   2       26.27       40.29      3.86 o 
  -7   4   2       26.36       30.90      1.90 o 
  -6   4   2       10.24       12.52      1.34 o 
  -5   4   2        1.71        3.85      1.01 o 
  -4   4   2     1070.33     1155.10      8.95 o 
  -3   4   2      283.10      344.01      6.71 o 
  -2   4   2       61.54       61.84      1.28 o 
  -1   4   2      256.85      283.66      2.72 o 
   0   4   2      679.57      747.23      8.18 o 
   1   4   2     9101.22     9386.39    151.58 o 
   2   4   2      851.01      903.03      9.72 o 
   3   4   2     1173.85     1313.21     17.87 o 
   4   4   2       73.74       91.12      4.76 o 
   5   4   2      430.11      420.34     13.78 o 
   6   4   2      286.29      260.16      8.10 o 
   7   4   2        0.14        1.56      1.56 o 
   8   4   2       30.01       38.76      2.38 o 
   9   4   2       67.32       64.19      3.99 o 
  -9   5   2      139.86      147.83     16.33 o 
  -8   5   2       41.89       50.64      4.56 o 
  -7   5   2        1.24       12.43      1.82 o 
  -6   5   2      198.31      175.58      7.17 o 
  -5   5   2       65.40       72.58      2.37 o 
  -4   5   2       40.59       28.58      1.49 o 
  -3   5   2      293.16      317.06      5.31 o 
  -2   5   2     2781.09     2726.88     45.42 o 
  -1   5   2       34.39       42.72      1.47 o 
   0   5   2     1350.38     1400.63     16.08 o 
   1   5   2      550.83      598.01     10.09 o 
   2   5   2      116.48      138.52      2.06 o 
   3   5   2     1034.53      993.60     22.48 o 
   4   5   2      363.90      346.99      6.01 o 
   5   5   2        0.15        2.55      1.57 o 
   6   5   2     1015.94      938.99     13.23 o 
   7   5   2      267.13      264.16      6.93 o 
   8   5   2      167.00      159.15      5.73 o 
   9   5   2        2.76        1.35      2.95 o 
  -9   6   2      136.87      160.00      9.64 o 
  -8   6   2       60.08       54.39      2.51 o 
  -7   6   2      395.64      390.96     11.87 o 
  -6   6   2        5.54        9.84      1.55 o 
  -5   6   2      193.28      171.48      4.79 o 
  -4   6   2      441.48      437.42      6.77 o 
  -3   6   2       11.06        3.38      0.82 o 
  -2   6   2       40.86       26.20      1.67 o 
  -1   6   2     4480.93     4570.92     26.18 o 
   0   6   2      639.57      696.67      6.62 o 
   1   6   2        8.48       14.09      3.31 o 
   2   6   2      746.70      718.00     10.33 o 
   3   6   2       76.31      107.33      3.25 o 
   4   6   2       19.35       19.55      1.26 o 
   5   6   2      317.84      293.21      7.96 o 
   6   6   2      167.31      163.26      8.26 o 
   7   6   2       72.16       75.34      3.15 o 
   8   6   2       20.63       27.17      7.75 o 
   9   6   2       73.19       70.08      9.49 o 
  -9   7   2       20.13       27.62      5.48 o 
  -8   7   2      140.24      131.50      4.92 o 
  -7   7   2        9.95       14.16      2.60 o 
  -6   7   2      149.89      122.11      3.32 o 
  -5   7   2       11.77       26.02      1.22 o 
  -4   7   2      995.80     1037.98     22.82 o 
  -3   7   2        5.83        8.03      1.45 o 
  -2   7   2       27.69       34.38      2.26 o 
  -1   7   2      176.27      167.99      3.87 o 
   0   7   2       26.32       40.92      1.23 o 
   1   7   2      150.62      139.90      2.52 o 
   2   7   2     2714.87     2887.55     30.83 o 
   3   7   2      182.02      184.74      2.80 o 
   4   7   2        0.01        4.53      1.43 o 
   5   7   2        0.17        1.72      1.45 o 
   6   7   2      968.23      864.51     11.13 o 
   7   7   2        2.23        2.49      1.98 o 
   8   7   2        3.89        9.30      2.27 o 
  -9   8   2      219.71      237.38     12.93 o 
  -8   8   2        7.31       10.89      4.82 o 
  -7   8   2        9.49       20.85      3.73 o 
  -6   8   2      104.35      107.07      4.98 o 
  -5   8   2      737.83      648.77      9.00 o 
  -4   8   2      259.43      287.28      3.99 o 
  -3   8   2      550.13      507.12      5.04 o 
  -2   8   2       72.81       96.66      1.89 o 
  -1   8   2      228.75      205.06      6.68 o 
   0   8   2      730.53      777.52      8.45 o 
   1   8   2      123.94      108.22      2.48 o 
   2   8   2     4410.01     4732.72     45.87 o 
   3   8   2      447.40      488.01      7.04 o 
   4   8   2      580.00      552.76      9.45 o 
   5   8   2      185.76      188.80      4.94 o 
   6   8   2        4.49        3.54      2.59 o 
   7   8   2      133.11      114.08      6.43 o 
   8   8   2      102.24       92.44      4.05 o 
  -8   9   2       29.00       46.36      4.16 o 
  -7   9   2       57.09       54.32     10.63 o 
  -6   9   2       77.25       72.29      3.05 o 
  -5   9   2        1.85        4.09      1.07 o 
  -4   9   2      951.29      911.36     13.05 o 
  -3   9   2     1324.66     1281.43      8.42 o 
  -2   9   2      226.91      286.40      4.84 o 
  -1   9   2      173.72      171.16      2.53 o 
   0   9   2      653.30      676.49     10.88 o 
   1   9   2        6.90       14.45      0.92 o 
   2   9   2      725.51      848.82      7.74 o 
   3   9   2      290.86      277.29      5.24 o 
   4   9   2        4.60        5.30      1.49 o 
   5   9   2       50.34       53.57      2.18 o 
   6   9   2        3.85        6.81      2.73 o 
   7   9   2        5.50       12.87      3.91 o 
   8   9   2       11.72       16.74      3.24 o 
  -9  10   2       78.90       93.37      7.45 o 
  -8  10   2       95.69       98.75     15.01 o 
  -7  10   2       48.85       65.54      4.03 o 
  -6  10   2      133.24      124.29      7.94 o 
  -5  10   2      383.88      360.95      7.02 o 
  -4  10   2      208.80      228.92      4.30 o 
  -3  10   2      580.51      601.03     14.02 o 
  -2  10   2       36.80       39.78      2.83 o 
  -1  10   2      420.11      405.34      4.16 o 
   0  10   2      315.59      341.19      4.56 o 
   1  10   2        0.16        8.77      0.79 o 
   2  10   2     2020.60     2058.33     26.48 o 
   3  10   2        2.04        6.13      1.30 o 
   4  10   2      148.11      141.94      3.99 o 
   5  10   2      166.52      165.15      4.54 o 
   6  10   2      106.16       97.55      3.95 o 
   7  10   2       85.16       74.81      5.56 o 
   8  10   2       21.78       30.03      5.53 o 
  -8  11   2        0.26        2.41      4.38 o 
  -7  11   2       27.01       35.75      3.56 o 
  -6  11   2      362.23      341.09     18.86 o 
  -5  11   2      185.89      190.18      8.12 o 
  -4  11   2      491.57      486.90      8.15 o 
  -3  11   2      159.34      167.61      4.43 o 
  -2  11   2     2582.95     2511.44     40.88 o 
  -1  11   2      460.33      430.20      6.81 o 
   0  11   2        3.83        4.43      1.46 o 
   1  11   2     1363.61     1409.94     19.72 o 
   2  11   2      308.13      317.16      6.27 o 
   3  11   2      124.44      113.43      3.44 o 
   4  11   2       77.13       70.37      3.83 o 
   5  11   2       18.69       19.52      1.66 o 
   6  11   2      136.25      131.89      5.09 o 
   7  11   2       65.97       65.73      3.35 o 
   8  11   2       30.00       34.49      3.14 o 
  -8  12   2        4.66        5.49      3.40 o 
  -7  12   2       26.81       35.29      4.82 o 
  -6  12   2        5.85       13.86      1.74 o 
  -5  12   2        4.25        8.57      1.82 o 
  -4  12   2       58.50       65.52      2.23 o 
  -3  12   2        2.10        4.57      1.06 o 
  -2  12   2       36.05       34.34      2.63 o 
  -1  12   2      246.04      247.79      5.17 o 
   0  12   2        6.11        8.82      2.66 o 
   1  12   2       32.16       32.54      2.27 o 
   2  12   2        3.23        4.78      1.01 o 
   3  12   2      149.67      147.78      4.02 o 
   4  12   2       96.51       99.81      3.31 o 
   5  12   2        4.24        5.44      1.59 o 
   6  12   2        1.26        4.30      1.77 o 
   7  12   2       22.00       24.48      2.52 o 
  -8  13   2       25.00       29.07      9.86 o 
  -7  13   2        9.50       13.99      2.94 o 
  -6  13   2      218.62      232.26     21.92 o 
  -5  13   2        1.74        6.25      1.72 o 
  -4  13   2      192.15      199.79      7.40 o 
  -3  13   2      200.02      184.68      4.67 o 
  -2  13   2     1155.46     1133.68     17.53 o 
  -1  13   2      250.26      279.20      5.81 o 
   0  13   2      372.68      366.15      6.71 o 
   1  13   2      152.25      149.97      4.10 o 
   2  13   2       10.47       11.93      1.74 o 
   3  13   2        0.31        8.53      3.80 o 
   4  13   2      218.94      211.54      5.31 o 
   5  13   2      247.77      260.51      6.17 o 
   6  13   2        9.98       15.73      2.01 o 
   7  13   2      344.05      314.76     18.23 o 
  -7  14   2       39.55       27.33      3.46 o 
  -6  14   2       61.02       60.88      7.45 o 
  -5  14   2       35.45       36.65      2.53 o 
  -4  14   2       43.08       38.98      2.28 o 
  -3  14   2      180.20      176.43      4.68 o 
  -2  14   2      101.85      102.94      3.44 o 
  -1  14   2      540.30      532.45     11.15 o 
   0  14   2      261.14      257.47      5.75 o 
   1  14   2       36.69       34.53      1.99 o 
   2  14   2     1485.83     1363.71     17.48 o 
   3  14   2       12.03       15.05      4.77 o 
   4  14   2        7.03        9.01      1.64 o 
   5  14   2        7.18        9.14      1.81 o 
   6  14   2       12.46       16.25      3.89 o 
   7  14   2      106.26       89.24      9.62 o 
  -7  15   2        6.82        8.33      4.82 o 
  -6  15   2       68.87       67.69      5.59 o 
  -5  15   2        4.52       12.73      2.56 o 
  -4  15   2      472.70      493.82     13.51 o 
  -3  15   2      254.63      233.81      9.06 o 
  -2  15   2       38.71       44.10      3.40 o 
  -1  15   2      571.98      547.19      8.98 o 
   0  15   2       99.63      114.76      3.75 o 
   1  15   2       41.17       39.00      2.21 o 
   2  15   2       31.85       41.67      3.11 o 
   3  15   2        9.14       15.56      1.96 o 
   4  15   2      361.68      349.15     16.27 o 
   5  15   2        1.90        7.23      2.23 o 
   6  15   2        5.09        6.95      2.75 o 
  -7  16   2        0.67        8.55      5.04 o 
  -6  16   2       98.94      103.15      7.89 o 
  -5  16   2      118.72      117.97      4.59 o 
  -4  16   2      214.70      213.10      7.24 o 
  -3  16   2        4.59        7.19      1.72 o 
  -2  16   2       69.33       69.15      3.51 o 
  -1  16   2      194.59      205.62      5.41 o 
   0  16   2       37.67       37.47      2.18 o 
   1  16   2      533.92      502.62      8.89 o 
   2  16   2      356.73      356.36      7.34 o 
   3  16   2      134.00      116.01      4.55 o 
   4  16   2      409.89      445.26     11.03 o 
   5  16   2       12.73       20.43      4.59 o 
   6  16   2      165.09      150.36     13.12 o 
  -6  17   2        0.80       13.12      3.41 o 
  -5  17   2       65.96       65.50      9.46 o 
  -4  17   2      128.13      125.63      4.43 o 
  -3  17   2      107.55       97.07      3.61 o 
  -2  17   2       13.37       17.79      1.99 o 
  -1  17   2       10.29       19.65      2.63 o 
   0  17   2       17.98       23.61      2.04 o 
   1  17   2       13.08       16.72      2.75 o 
   2  17   2      261.48      248.22      7.38 o 
   3  17   2      169.90      161.93      5.76 o 
   4  17   2        0.13        2.30      2.27 o 
   5  17   2      152.09      146.61     14.93 o 
  -5  18   2       18.28       19.32      5.88 o 
  -4  18   2       54.12       61.15      4.75 o 
  -3  18   2       28.43       34.28      2.38 o 
  -2  18   2       48.82       49.85      2.53 o 
  -1  18   2      103.35      101.22      3.80 o 
   0  18   2      281.77      256.20     11.60 o 
   1  18   2       45.37       54.46      2.60 o 
   2  18   2      215.01      213.72      6.79 o 
   3  18   2        5.45        8.89      2.87 o 
   4  18   2       36.65       40.55      2.79 o 
   5  18   2       16.56       35.01     11.71 o 
  -5  19   2        0.04        4.37      2.82 o 
  -4  19   2      120.61      119.95      7.72 o 
  -3  19   2       74.79       74.60      5.92 o 
  -2  19   2       27.65       36.55      2.50 o 
  -1  19   2       39.69       45.39      3.13 o 
   0  19   2      171.83      178.64      6.14 o 
   1  19   2       70.35       79.41      4.56 o 
   2  19   2       32.71       41.64      3.98 o 
   3  19   2       53.70       59.56      3.19 o 
   4  19   2       19.65       29.47      3.03 o 
  -4  20   2        4.83        1.81      2.87 o 
  -3  20   2       16.39       25.32      2.40 o 
  -2  20   2       23.31       37.79      3.48 o 
  -1  20   2        9.88       12.19      3.20 o 
   0  20   2       47.71       51.98      3.73 o 
   1  20   2       14.75       25.22      3.52 o 
   2  20   2      281.11      276.85      8.18 o 
   3  20   2       23.04       31.69      4.37 o 
  -3  21   2        0.00        9.72      3.65 o 
  -2  21   2      352.37      357.74      8.35 o 
  -1  21   2       12.10       15.31      2.52 o 
   0  21   2       74.41       70.08      4.87 o 
   1  21   2       13.25       13.52      3.13 o 
   2  21   2        0.37        7.62      2.82 o 
 -10   1   3       20.40       19.88      5.26 o 
  -9   1   3       60.48       69.17      5.37 o 
  -8   1   3       10.67       12.55      1.75 o 
  -7   1   3      213.23      231.57      7.24 o 
  -6   1   3      321.72      327.62      6.08 o 
  -5   1   3       28.46       34.85      2.44 o 
  -4   1   3      627.37      635.95      5.90 o 
  -3   1   3      238.50      224.95      2.78 o 
  -2   1   3       64.62       64.29      1.19 o 
  -1   1   3     7768.34     7330.17     46.98 o 
   0   1   3     6303.76     6211.29    151.07 o 
   1   1   3      224.12      176.73      5.33 o 
   2   1   3     3501.73     3469.62     29.83 o 
   3   1   3      193.17      195.60      3.84 o 
   4   1   3      777.11      703.36      6.59 o 
   5   1   3      164.42      177.39      5.13 o 
   6   1   3       71.63       71.30      2.81 o 
   7   1   3     1090.66     1086.36     37.55 o 
   8   1   3       18.34       25.93      3.30 o 
   9   1   3       17.42       20.31      2.62 o 
 -10   2   3       38.78       48.40      4.18 o 
  -9   2   3      121.05      127.08      5.87 o 
  -8   2   3      231.32      209.29      6.19 o 
  -7   2   3        0.58        3.90      1.39 o 
  -6   2   3        4.64       10.74      1.21 o 
  -5   2   3      402.73      370.46      6.52 o 
  -4   2   3     1050.76     1038.25     18.02 o 
  -3   2   3      158.99      195.28      2.70 o 
  -2   2   3      362.04      369.52      4.43 o 
  -1   2   3     5200.79     5193.64     50.89 o 
   0   2   3     1211.46     1318.15     21.16 o 
   1   2   3     1087.19     1199.34     19.29 o 
   2   2   3      339.25      310.83      8.57 o 
   3   2   3      175.02      158.83      5.89 o 
   4   2   3       66.35       63.86      2.96 o 
   5   2   3      238.69      209.71      7.56 o 
   6   2   3        1.20        6.38      1.48 o 
   7   2   3      293.13      285.50      9.94 o 
   8   2   3        0.13        6.75      2.07 o 
   9   2   3       15.56       22.72      2.69 o 
 -10   3   3       19.54       29.53     14.58 o 
  -9   3   3       75.36       70.78      4.49 o 
  -8   3   3        9.08       19.96      4.03 o 
  -7   3   3      300.58      308.22      5.62 o 
  -6   3   3      175.65      161.25      3.66 o 
  -5   3   3      234.01      252.00      5.18 o 
  -4   3   3       34.67       50.54      1.22 o 
  -3   3   3      612.76      724.82      8.93 o 
  -2   3   3       30.53       34.99      1.70 o 
  -1   3   3      644.03      765.06     20.80 o 
   0   3   3        9.95       17.85      0.77 o 
   1   3   3      724.17      683.33      7.30 o 
   2   3   3      243.55      242.22      4.50 o 
   3   3   3      121.89      129.11      4.32 o 
   4   3   3       17.92       23.81      1.43 o 
   5   3   3       81.54       94.49      9.62 o 
   6   3   3        1.94       12.31      1.44 o 
   7   3   3        0.59        6.51      2.78 o 
   8   3   3      109.67      104.42     11.29 o 
   9   3   3       18.94       17.30      5.79 o 
 -10   4   3       63.38       58.39      4.42 o 
  -9   4   3       75.46       89.27     10.19 o 
  -8   4   3        0.13        6.47      1.75 o 
  -7   4   3      710.51      648.59      8.51 o 
  -6   4   3       61.81       55.96      2.68 o 
  -5   4   3      801.92      752.95     15.42 o 
  -4   4   3     1138.54     1069.97      9.02 o 
  -3   4   3     1070.66     1152.78     18.87 o 
  -2   4   3      414.17      398.81      8.33 o 
  -1   4   3      167.50      146.86      2.09 o 
   0   4   3     3535.29     3516.84     22.71 o 
   1   4   3      249.83      275.97      6.78 o 
   2   4   3      201.91      157.11      2.85 o 
   3   4   3     2280.09     2280.64     31.61 o 
   4   4   3       19.41       19.19      1.18 o 
   5   4   3      434.08      402.99      8.36 o 
   6   4   3        1.51        4.82      1.87 o 
   7   4   3      437.05      426.69      8.24 o 
   8   4   3        2.43        4.15      2.13 o 
   9   4   3       92.18       87.69      8.63 o 
  -9   5   3       18.29       16.28      3.09 o 
  -8   5   3      240.63      247.33      6.55 o 
  -7   5   3      639.14      596.53     12.77 o 
  -6   5   3      661.38      603.20      9.84 o 
  -5   5   3      895.35      878.28     11.62 o 
  -4   5   3      923.64     1059.21     22.66 o 
  -3   5   3        0.53        3.45      0.57 o 
  -2   5   3       71.18       65.34      1.99 o 
  -1   5   3      802.68      884.60      6.13 o 
   0   5   3     4360.82     4332.96     62.91 o 
   1   5   3        4.98        6.95      1.93 o 
   2   5   3       10.68       23.86      1.50 o 
   3   5   3      133.73      123.37      3.34 o 
   4   5   3       27.35       38.80      1.69 o 
   5   5   3      344.38      349.49     10.27 o 
   6   5   3       12.53       22.86      2.78 o 
   7   5   3       11.22       15.72      1.80 o 
   8   5   3      228.41      212.87     13.96 o 
  -9   6   3       81.43       80.12      3.76 o 
  -8   6   3        8.69       15.66      1.92 o 
  -7   6   3      187.53      172.90      4.15 o 
  -6   6   3      108.64       95.22      3.85 o 
  -5   6   3       94.33       76.63      2.87 o 
  -4   6   3      728.65      693.65     21.62 o 
  -3   6   3      278.93      294.55      6.82 o 
  -2   6   3        6.23        3.85      0.80 o 
  -1   6   3      816.29      854.40     11.65 o 
   0   6   3       89.24      121.05      2.03 o 
   1   6   3     1570.61     1854.31     11.38 o 
   2   6   3       30.11       53.50      1.89 o 
   3   6   3       63.73       75.50      4.26 o 
   4   6   3      605.06      632.86     16.43 o 
   5   6   3     1050.58     1015.66     23.19 o 
   6   6   3      150.38      155.75      6.55 o 
   7   6   3      349.65      339.09      8.55 o 
   8   6   3        1.84        7.75      2.49 o 
  -9   7   3       10.64       23.57      2.87 o 
  -8   7   3      503.90      529.66     11.48 o 
  -7   7   3       11.19       12.58      1.66 o 
  -6   7   3       83.77       59.37      5.22 o 
  -5   7   3      364.20      332.26     12.11 o 
  -4   7   3      574.22      523.24     11.93 o 
  -3   7   3      612.65      596.90      7.10 o 
  -2   7   3      709.46      725.26      5.74 o 
  -1   7   3     1174.57     1251.87     11.62 o 
   0   7   3       46.77       48.52      2.30 o 
   1   7   3     2832.42     2842.71     25.65 o 
   2   7   3       42.17       48.54      1.42 o 
   3   7   3      641.53      620.14     14.88 o 
   4   7   3       84.54       77.10      2.71 o 
   5   7   3      207.80      191.98      5.98 o 
   6   7   3       97.20       86.23      3.70 o 
   7   7   3       11.75       15.22      4.67 o 
   8   7   3      270.27      264.04     15.62 o 
  -9   8   3        0.06       13.31      2.91 o 
  -8   8   3      150.33      136.06      5.19 o 
  -7   8   3        0.84       12.82      2.48 o 
  -6   8   3      170.40      156.85      6.05 o 
  -5   8   3       50.09       54.98      2.47 o 
  -4   8   3       87.97       99.24      2.77 o 
  -3   8   3      626.59      670.38      6.54 o 
  -2   8   3       30.28       34.46      2.14 o 
  -1   8   3      147.52      139.62      2.43 o 
   0   8   3      841.65      900.13      7.30 o 
   1   8   3     1598.97     1774.59     26.68 o 
   2   8   3      943.38      977.42     10.60 o 
   3   8   3       35.74       39.48      2.47 o 
   4   8   3       30.34       33.47      2.29 o 
   5   8   3       31.54       33.94      4.56 o 
   6   8   3      256.63      253.35      7.04 o 
   7   8   3        7.50        7.49      2.09 o 
   8   8   3        4.46       -1.29      2.56 o 
  -9   9   3        2.85       15.72      2.91 o 
  -8   9   3      829.00      808.02     29.48 o 
  -7   9   3       77.01       61.95      6.58 o 
  -6   9   3      245.87      236.14      8.64 o 
  -5   9   3     1379.26     1366.17     29.26 o 
  -4   9   3      209.47      208.38      8.36 o 
  -3   9   3     1221.91     1216.77      8.48 o 
  -2   9   3      378.92      360.39      4.22 o 
  -1   9   3     1845.53     1876.66     19.65 o 
   0   9   3      880.57      927.44      6.55 o 
   1   9   3     3266.85     3340.30     53.20 o 
   2   9   3      163.30      187.42      3.45 o 
   3   9   3      128.02      128.22      3.59 o 
   4   9   3      210.11      189.16      5.25 o 
   5   9   3       49.78       43.77      2.45 o 
   6   9   3      572.32      567.53     12.38 o 
   7   9   3      129.85      117.61      4.67 o 
   8   9   3       15.49       29.47      4.57 o 
  -9  10   3       51.64       72.17      8.59 o 
  -8  10   3        3.04       14.01     11.29 o 
  -7  10   3       50.36       55.40     10.85 o 
  -6  10   3       26.37       28.55      3.07 o 
  -5  10   3        7.47       10.97      1.23 o 
  -4  10   3      355.53      397.72      7.70 o 
  -3  10   3     2361.33     2436.99     41.66 o 
  -2  10   3       45.04       50.93      1.53 o 
  -1  10   3        2.07        4.44      0.70 o 
   0  10   3      354.73      351.88      8.58 o 
   1  10   3        2.26        4.76      1.19 o 
   2  10   3     1536.48     1492.24     18.01 o 
   3  10   3       61.94       59.95      2.30 o 
   4  10   3       35.89       36.14      2.02 o 
   5  10   3      136.70      140.67      4.16 o 
   6  10   3       14.84       23.43      2.15 o 
   7  10   3        9.64       11.57      6.60 o 
   8  10   3       28.75       31.56      6.09 o 
  -8  11   3       22.26       34.98     12.06 o 
  -7  11   3       79.91       83.58      7.45 o 
  -6  11   3       38.47       49.77      3.16 o 
  -5  11   3      174.65      168.11      5.28 o 
  -4  11   3      413.62      437.39      7.38 o 
  -3  11   3       45.05       58.35      3.66 o 
  -2  11   3       23.75       27.16      1.55 o 
  -1  11   3      187.64      188.99      3.53 o 
   0  11   3      210.20      198.93      3.73 o 
   1  11   3       98.25      106.24      2.64 o 
   2  11   3       29.38       31.40      1.44 o 
   3  11   3        1.76        7.34      1.23 o 
   4  11   3       91.01       77.51      2.92 o 
   5  11   3      110.49      102.51      4.90 o 
   6  11   3       14.92       27.37      2.48 o 
   7  11   3        3.08        7.95      2.52 o 
  -8  12   3      126.22      132.61     18.19 o 
  -7  12   3      635.68      669.75     31.01 o 
  -6  12   3       57.81       58.27      2.65 o 
  -5  12   3      438.07      444.15     13.40 o 
  -4  12   3      628.68      631.83     10.75 o 
  -3  12   3      326.56      333.95      6.30 o 
  -2  12   3     1638.91     1520.76     22.59 o 
  -1  12   3       94.63       97.61      3.06 o 
   0  12   3     2704.28     2710.29     18.12 o 
   1  12   3      133.69      131.69      3.12 o 
   2  12   3      490.76      483.75      6.61 o 
   3  12   3     4556.86     4438.77     47.51 o 
   4  12   3      134.62      129.35      3.92 o 
   5  12   3      190.48      195.34      5.21 o 
   6  12   3        6.31       12.68      1.99 o 
   7  12   3       11.82       25.94      3.27 o 
  -8  13   3       49.84       48.01      7.34 o 
  -7  13   3       62.60       64.36      6.14 o 
  -6  13   3        1.79        8.97      3.54 o 
  -5  13   3       22.01       31.84      4.03 o 
  -4  13   3      436.42      418.66     11.45 o 
  -3  13   3      250.78      248.14      5.86 o 
  -2  13   3       54.55       62.71      2.52 o 
  -1  13   3        6.42       12.32      1.72 o 
   0  13   3        0.96        7.51      1.50 o 
   1  13   3       48.10       48.67      2.27 o 
   2  13   3       30.41       36.85      2.18 o 
   3  13   3      115.35      113.76      5.09 o 
   4  13   3       15.32       18.87      2.50 o 
   5  13   3       53.61       50.92      2.94 o 
   6  13   3      167.27      156.48      4.69 o 
   7  13   3       84.15       69.63     11.97 o 
  -7  14   3       96.36      104.73     10.41 o 
  -6  14   3       58.02       49.75      3.64 o 
  -5  14   3      226.35      215.82     12.21 o 
  -4  14   3       27.57       37.17      2.10 o 
  -3  14   3       19.55       25.45      2.82 o 
  -2  14   3      429.34      425.23      7.62 o 
  -1  14   3       49.14       59.21      2.42 o 
   0  14   3      285.76      296.57      6.24 o 
   1  14   3       16.76       21.71      2.21 o 
   2  14   3        0.12        3.54      1.60 o 
   3  14   3      802.47      767.30     10.87 o 
   4  14   3      200.81      182.28      5.01 o 
   5  14   3       94.81       92.83      4.21 o 
   6  14   3        1.92        6.75      2.24 o 
  -7  15   3        3.35        9.64      4.60 o 
  -6  15   3      212.95      213.75     15.12 o 
  -5  15   3        2.73        7.19      2.23 o 
  -4  15   3       37.99       39.43      3.00 o 
  -3  15   3      105.75      105.73      6.42 o 
  -2  15   3       27.90       40.36      2.79 o 
  -1  15   3     1138.53     1054.96     16.51 o 
   0  15   3       44.73       37.70      1.99 o 
   1  15   3      240.24      248.40      7.78 o 
   2  15   3      185.17      182.07      5.90 o 
   3  15   3       33.55       32.08      2.48 o 
   4  15   3      382.21      379.88     11.36 o 
   5  15   3        0.56        1.98      2.05 o 
   6  15   3      198.50      214.62     11.97 o 
  -7  16   3        1.06        3.29      5.26 o 
  -6  16   3       27.17       39.06      4.71 o 
  -5  16   3        4.95        9.63      3.36 o 
  -4  16   3       40.52       41.00      2.75 o 
  -3  16   3      468.09      457.32      8.89 o 
  -2  16   3       17.13       23.79      2.00 o 
  -1  16   3       66.90       65.72      3.13 o 
   0  16   3      233.05      215.97      5.58 o 
   1  16   3      121.85      121.58      5.82 o 
   2  16   3       76.54       77.47      3.67 o 
   3  16   3       62.17       58.81      3.27 o 
   4  16   3        3.38        3.61      3.28 o 
   5  16   3       16.63       20.61      3.87 o 
   6  16   3        9.58       13.46      2.95 o 
  -6  17   3       53.15       53.37     12.38 o 
  -5  17   3       18.38       24.40      4.62 o 
  -4  17   3        0.98        8.55      1.96 o 
  -3  17   3      108.80      111.85      3.93 o 
  -2  17   3       59.59       56.02      2.74 o 
  -1  17   3      200.83      196.38      7.43 o 
   0  17   3       11.54       21.44      2.09 o 
   1  17   3      297.46      295.96     10.30 o 
   2  17   3        0.02        0.84      1.97 o 
   3  17   3       59.34       63.30      4.25 o 
   4  17   3      123.18      132.60     15.35 o 
   5  17   3       40.55       48.95      5.55 o 
  -5  18   3       70.03       78.90      4.01 o 
  -4  18   3        1.54        3.76      3.58 o 
  -3  18   3       29.13       36.88      5.98 o 
  -2  18   3      156.79      156.68      7.09 o 
  -1  18   3       27.21       29.52      2.53 o 
   0  18   3        1.61       11.27      4.62 o 
   1  18   3       15.21       21.85      3.76 o 
   2  18   3       34.58       44.14      2.86 o 
   3  18   3       15.55       21.75      2.47 o 
   4  18   3      127.39      125.53      5.15 o 
  -5  19   3       52.76       64.68      4.49 o 
  -4  19   3      110.03      103.95      6.11 o 
  -3  19   3       27.35       37.35      2.53 o 
  -2  19   3       13.07       19.77      2.18 o 
  -1  19   3       28.47       40.61      2.67 o 
   0  19   3        3.02       10.54      4.40 o 
   1  19   3      237.75      226.92      7.17 o 
   2  19   3       21.18       32.78      4.00 o 
   3  19   3       12.31       23.39      5.72 o 
   4  19   3        1.98        6.36      2.91 o 
  -4  20   3      100.66      103.21     10.00 o 
  -3  20   3      110.20      109.72      4.03 o 
  -2  20   3       10.13       18.02      4.08 o 
  -1  20   3        0.04        5.96      2.53 o 
   0  20   3        6.15       16.22      3.61 o 
   1  20   3        0.31       -1.03      2.47 o 
   2  20   3       80.47       84.35      4.09 o 
   3  20   3       76.29       82.66      4.35 o 
  -2  21   3       84.51       88.87      5.09 o 
  -1  21   3       11.33       13.81      2.52 o 
   0  21   3        1.67        9.36      2.46 o 
   1  21   3        5.97       14.45      3.41 o 
 -10   0   4       18.31       20.16      5.04 o 
  -9   0   4        8.20       19.95      4.38 o 
  -8   0   4      663.11      667.60     42.41 o 
  -7   0   4      689.87      692.82     14.17 o 
  -6   0   4      747.48      768.10     37.26 o 
  -5   0   4       86.06       89.21      4.02 o 
  -4   0   4      396.76      449.37     13.04 o 
  -3   0   4      484.87      450.21      8.77 o 
  -2   0   4     1484.37     1561.23     43.95 o 
  -1   0   4       16.29       21.60      1.08 o 
   0   0   4     5488.12     5618.58    103.88 o 
   1   0   4        1.05        3.66      1.10 o 
   2   0   4      579.05      678.29     12.53 o 
   3   0   4      343.84      403.68      9.49 o 
   4   0   4      597.09      615.09     25.32 o 
   5   0   4       45.86       44.20      4.71 o 
   6   0   4      347.37      329.18     34.08 o 
   7   0   4      365.13      369.04     40.88 o 
   8   0   4       99.30       87.72      4.93 o 
 -10   1   4       16.32       18.45      7.34 o 
  -9   1   4        6.36       11.91      2.98 o 
  -8   1   4      105.38      108.00      3.67 o 
  -7   1   4       56.05       60.64      4.84 o 
  -6   1   4      506.37      492.89      7.86 o 
  -5   1   4       51.21       55.93      4.06 o 
  -4   1   4       14.59       28.06      2.59 o 
  -3   1   4      865.57      863.06     10.10 o 
  -2   1   4        5.58       15.79      1.58 o 
  -1   1   4     2475.23     2458.02     31.32 o 
   0   1   4     1856.77     1909.22     41.25 o 
   1   1   4        6.73        7.61      0.98 o 
   2   1   4       62.04       32.47      1.90 o 
   3   1   4        0.21        2.86      1.27 o 
   4   1   4      354.16      347.97      6.27 o 
   5   1   4      179.94      171.61      4.52 o 
   6   1   4      811.31      850.99     22.34 o 
   7   1   4       88.65      106.59      8.10 o 
   8   1   4      168.76      177.00     13.26 o 
 -10   2   4        0.02        1.53      3.56 o 
  -9   2   4       61.50       69.80      8.03 o 
  -8   2   4        8.23       22.54      3.34 o 
  -7   2   4        4.90        3.20      1.83 o 
  -6   2   4      197.24      183.47      4.09 o 
  -5   2   4      118.17      132.99      3.21 o 
  -4   2   4       16.75       16.34      0.85 o 
  -3   2   4       17.40       13.76      0.93 o 
  -2   2   4        4.53        3.65      0.66 o 
  -1   2   4       10.62       21.78      0.67 o 
   0   2   4       93.06       67.68      2.38 o 
   1   2   4      886.82      840.82      9.21 o 
   2   2   4       44.11       64.78      2.42 o 
   3   2   4      751.25      690.04     15.05 o 
   4   2   4     1010.24      963.12     31.51 o 
   5   2   4      104.75      106.82      3.48 o 
   6   2   4     1102.71     1111.12     30.37 o 
   7   2   4        0.73        2.22      1.81 o 
   8   2   4      492.61      507.29     21.13 o 
 -10   3   4        0.09        3.78      3.64 o 
  -9   3   4       45.89       41.81      5.39 o 
  -8   3   4       13.60       16.09      1.92 o 
  -7   3   4      273.88      292.40      5.61 o 
  -6   3   4      410.66      400.43      6.30 o 
  -5   3   4      124.22      128.77      3.17 o 
  -4   3   4      141.00      139.85      5.61 o 
  -3   3   4      279.87      315.27      4.16 o 
  -2   3   4     1037.16     1074.55      9.68 o 
  -1   3   4     1454.93     1477.59     28.85 o 
   0   3   4     1033.43     1038.39     14.02 o 
   1   3   4      274.64      295.15     13.29 o 
   2   3   4       26.67       13.44      0.91 o 
   3   3   4      733.91      726.93     12.81 o 
   4   3   4       35.46       36.61      3.62 o 
   5   3   4       30.61       29.56      1.82 o 
   6   3   4      680.72      679.20     22.81 o 
   7   3   4       65.90       75.18      3.92 o 
   8   3   4       86.91       85.75     15.03 o 
  -9   4   4        7.69       18.95      6.49 o 
  -8   4   4       94.14       90.55      2.87 o 
  -7   4   4      403.83      365.68      6.44 o 
  -6   4   4        0.31        3.14      1.10 o 
  -5   4   4        0.11        2.37      1.51 o 
  -4   4   4      596.13      609.12      4.85 o 
  -3   4   4      823.06      938.29     12.57 o 
  -2   4   4     1648.40     1847.78     39.23 o 
  -1   4   4      258.00      269.48      4.10 o 
   0   4   4      700.70      826.10      5.72 o 
   1   4   4        5.49       11.72      1.16 o 
   2   4   4     1072.23     1117.04     12.55 o 
   3   4   4       53.44       47.00      2.79 o 
   4   4   4       40.83       54.33      3.09 o 
   5   4   4       72.32       67.83      2.68 o 
   6   4   4       94.40       99.41      6.01 o 
   7   4   4      113.38      105.23      7.15 o 
   8   4   4      168.55      162.01      4.81 o 
  -9   5   4       32.80       37.17      3.49 o 
  -8   5   4      151.93      147.57      4.25 o 
  -7   5   4      363.65      378.16      6.70 o 
  -6   5   4       34.10       44.37      1.91 o 
  -5   5   4      522.02      486.14     15.29 o 
  -4   5   4       77.43       70.61      3.67 o 
  -3   5   4      190.90      161.82      2.94 o 
  -2   5   4     2329.31     2315.62     54.24 o 
  -1   5   4       49.83       56.97      1.45 o 
   0   5   4     1009.30      997.25     12.23 o 
   1   5   4      770.90      874.37     16.24 o 
   2   5   4     1356.51     1399.09     11.97 o 
   3   5   4      691.44      659.78      7.05 o 
   4   5   4      119.24      113.20      3.50 o 
   5   5   4       35.90       39.30      2.96 o 
   6   5   4       21.14       21.78      1.99 o 
   7   5   4       49.36       53.31      2.72 o 
   8   5   4       15.23       19.48      5.37 o 
  -9   6   4       43.09       58.54     10.83 o 
  -8   6   4       17.56       26.27      3.35 o 
  -7   6   4      178.84      162.64      4.08 o 
  -6   6   4     1047.53      958.90     31.00 o 
  -5   6   4       26.75       37.95      1.89 o 
  -4   6   4     1413.89     1353.19     18.56 o 
  -3   6   4     2765.01     2737.21     52.84 o 
  -2   6   4     1358.69     1496.30     35.76 o 
  -1   6   4      911.83      918.83      9.00 o 
   0   6   4     1319.41     1312.53     10.90 o 
   1   6   4      977.89     1010.76     12.82 o 
   2   6   4       30.15       43.23      1.49 o 
   3   6   4      591.53      579.94     11.71 o 
   4   6   4      249.13      222.61      4.74 o 
   5   6   4       66.20       59.74      2.59 o 
   6   6   4       86.43       91.03      3.42 o 
   7   6   4        1.47       12.22      2.91 o 
   8   6   4        0.71        5.11      2.74 o 
  -9   7   4       23.94       23.24      2.95 o 
  -8   7   4      102.53      102.61      6.19 o 
  -7   7   4       45.69       47.56      2.92 o 
  -6   7   4       28.77       28.24      1.89 o 
  -5   7   4        4.59        7.48      1.21 o 
  -4   7   4        0.00        4.59      1.45 o 
  -3   7   4     1694.45     1745.48     29.81 o 
  -2   7   4        3.81       13.97      1.04 o 
  -1   7   4       16.92       25.28      0.98 o 
   0   7   4     1200.27     1165.96     17.10 o 
   1   7   4     3044.83     3333.15     29.72 o 
   2   7   4      263.76      262.88      4.28 o 
   3   7   4       19.45       23.20      1.25 o 
   4   7   4       26.90       27.70      1.48 o 
   5   7   4        4.73        5.68      1.67 o 
   6   7   4       16.17       20.94      3.75 o 
   7   7   4      131.13      119.84      4.81 o 
   8   7   4       13.98       15.62      2.85 o 
  -9   8   4      199.00      217.03      6.92 o 
  -8   8   4      139.63      147.65      5.48 o 
  -7   8   4      249.91      223.56     13.98 o 
  -6   8   4      590.08      555.62     19.74 o 
  -5   8   4       97.18      116.69      3.63 o 
  -4   8   4     1813.55     1734.78     24.81 o 
  -3   8   4      939.51      984.94      9.15 o 
  -2   8   4     3165.54     3266.56     26.25 o 
  -1   8   4     1539.11     1547.76     13.40 o 
   0   8   4       88.87       85.11      2.13 o 
   1   8   4     1129.47     1139.10     15.23 o 
   2   8   4        9.33       10.34      1.02 o 
   3   8   4      285.39      279.16      5.50 o 
   4   8   4        2.83        6.75      1.22 o 
   5   8   4       16.37       14.68      1.88 o 
   6   8   4      203.41      190.88      7.85 o 
   7   8   4        0.86        3.02      2.31 o 
   8   8   4      103.56       87.38      4.02 o 
  -9   9   4        7.56       19.65      3.12 o 
  -8   9   4        0.64        2.75      2.36 o 
  -7   9   4      327.75      364.87      8.63 o 
  -6   9   4      109.29       98.16      4.00 o 
  -5   9   4      193.30      183.41      7.05 o 
  -4   9   4        8.49       16.73      1.38 o 
  -3   9   4       48.63       44.71      1.42 o 
  -2   9   4      164.06      177.05      3.35 o 
  -1   9   4       60.23       57.96      1.65 o 
   0   9   4      102.08      107.02      2.22 o 
   1   9   4      275.27      283.46      8.31 o 
   2   9   4      472.38      483.82      7.36 o 
   3   9   4       90.48       91.65      4.71 o 
   4   9   4      408.15      371.72      6.98 o 
   5   9   4      120.26      105.80      3.54 o 
   6   9   4        0.57        6.39      2.42 o 
   7   9   4      231.25      232.19      8.45 o 
  -9  10   4       62.49       65.48      7.01 o 
  -8  10   4        2.26       12.27      4.16 o 
  -7  10   4       85.12       64.36      3.55 o 
  -6  10   4      561.86      567.82     14.50 o 
  -5  10   4        0.88        7.21      2.12 o 
  -4  10   4      877.92      888.40     18.37 o 
  -3  10   4      572.52      519.35      7.11 o 
  -2  10   4      608.51      603.26      9.58 o 
  -1  10   4      195.94      188.70      3.12 o 
   0  10   4      163.28      153.32      3.39 o 
   1  10   4      167.26      156.12      3.89 o 
   2  10   4      826.67      795.55      9.97 o 
   3  10   4      504.96      469.09      7.79 o 
   4  10   4      171.05      160.17      4.46 o 
   5  10   4        8.36       14.11      1.90 o 
   6  10   4       15.81       19.26      2.11 o 
   7  10   4       11.24        8.63      2.57 o 
  -8  11   4       27.03       35.31      3.87 o 
  -7  11   4      264.32      291.75      7.78 o 
  -6  11   4        2.53        7.57      3.74 o 
  -5  11   4     1013.53      992.67     11.91 o 
  -4  11   4      271.92      278.99      4.94 o 
  -3  11   4       82.97       82.75      2.75 o 
  -2  11   4      107.53      101.80      3.74 o 
  -1  11   4      403.88      407.23      5.81 o 
   0  11   4      815.90      816.52      8.31 o 
   1  11   4       57.45       57.09      1.96 o 
   2  11   4     3106.73     3037.83     63.02 o 
   3  11   4      159.79      151.65      4.19 o 
   4  11   4      271.81      255.08      5.90 o 
   5  11   4      109.21      102.53      6.91 o 
   6  11   4       32.82       41.42      2.99 o 
   7  11   4      340.93      321.24     15.98 o 
  -8  12   4        2.47        8.00      4.82 o 
  -7  12   4       17.46       29.69      3.17 o 
  -6  12   4       89.38       87.73      3.79 o 
  -5  12   4       33.32       41.96      2.32 o 
  -4  12   4       33.41       38.46      2.07 o 
  -3  12   4        0.59        0.55      2.12 o 
  -2  12   4      176.06      173.40      4.38 o 
  -1  12   4      152.80      148.75      4.00 o 
   0  12   4      482.21      492.11      7.35 o 
   1  12   4      136.29      145.07      3.90 o 
   2  12   4       99.84      113.95      3.49 o 
   3  12   4       42.48       43.09      2.46 o 
   4  12   4        8.57       18.42      2.85 o 
   5  12   4       17.14       20.92      2.09 o 
   6  12   4        0.39        9.00      2.32 o 
   7  12   4        5.62        3.73      2.74 o 
  -8  13   4       18.24       39.42     13.37 o 
  -7  13   4      325.69      342.80     26.96 o 
  -6  13   4        0.01        2.53      2.35 o 
  -5  13   4      378.56      379.36      8.74 o 
  -4  13   4      272.99      264.49     10.52 o 
  -3  13   4       66.51       65.87      2.51 o 
  -2  13   4       72.23       79.19      2.88 o 
  -1  13   4       21.65       18.22      1.57 o 
   0  13   4       60.93       60.68      2.55 o 
   1  13   4      324.90      316.91      5.41 o 
   2  13   4     1240.64     1165.82     31.67 o 
   3  13   4      301.36      260.49      8.86 o 
   4  13   4      273.70      272.79      6.40 o 
   5  13   4       35.10       40.08      2.49 o 
   6  13   4      164.88      160.71     10.45 o 
  -7  14   4       27.16       37.70      5.48 o 
  -6  14   4       75.34       85.55     13.70 o 
  -5  14   4      198.49      217.36      6.48 o 
  -4  14   4      146.54      134.39     10.38 o 
  -3  14   4       43.13       44.30      2.82 o 
  -2  14   4      190.62      184.57      5.00 o 
  -1  14   4       69.40       72.55      2.87 o 
   0  14   4       42.63       47.68      2.23 o 
   1  14   4       52.64       57.03      2.97 o 
   2  14   4       13.06       25.47      4.38 o 
   3  14   4      725.24      705.70     10.62 o 
   4  14   4      423.75      419.14      8.29 o 
   5  14   4       31.44       40.56      3.01 o 
   6  14   4        6.52        6.92      2.74 o 
  -7  15   4      163.99      169.21     10.30 o 
  -6  15   4        1.51        9.50      9.75 o 
  -5  15   4        2.42       11.64      3.51 o 
  -4  15   4        7.35       12.46      2.97 o 
  -3  15   4      191.70      193.41      5.12 o 
  -2  15   4       45.89       47.72      5.79 o 
  -1  15   4       43.80       45.34      2.35 o 
   0  15   4      243.56      251.69      5.93 o 
   1  15   4      106.67      100.14      4.75 o 
   2  15   4      483.25      457.65     10.12 o 
   3  15   4       45.49       46.65      4.09 o 
   4  15   4      247.43      234.51     13.54 o 
   5  15   4      126.72      119.07      9.05 o 
   6  15   4      117.25      110.62     13.19 o 
  -6  16   4       49.93       58.65      4.02 o 
  -5  16   4        1.75        4.11      2.44 o 
  -4  16   4       27.48       34.95      2.88 o 
  -3  16   4      153.86      152.31      4.68 o 
  -2  16   4      159.41      160.23      5.50 o 
  -1  16   4      101.30       93.73      3.42 o 
   0  16   4        3.85        6.89      1.70 o 
   1  16   4       23.80       32.48      2.53 o 
   2  16   4        4.55       14.36      2.23 o 
   3  16   4        0.62        9.82      2.18 o 
   4  16   4      189.56      161.97      8.83 o 
   5  16   4      208.36      212.99     13.63 o 
  -6  17   4        1.27        9.21      5.26 o 
  -5  17   4        1.55        6.17      3.26 o 
  -4  17   4       68.66       76.02      7.55 o 
  -3  17   4      188.17      199.05      7.21 o 
  -2  17   4        6.04       12.34      1.88 o 
  -1  17   4        0.07        4.39      1.77 o 
   0  17   4      118.85      104.85      6.87 o 
   1  17   4      107.27      107.07      4.34 o 
   2  17   4        0.17        1.40      2.23 o 
   3  17   4        4.68        4.53      2.75 o 
   4  17   4       98.72       74.55      4.23 o 
   5  17   4        2.23        8.54      2.99 o 
  -5  18   4       16.34       29.20      6.42 o 
  -4  18   4       64.19       76.74      4.55 o 
  -3  18   4      468.69      440.82     12.07 o 
  -2  18   4      112.54      110.02      5.79 o 
  -1  18   4        6.89       12.81      2.04 o 
   0  18   4        0.13        2.73      4.27 o 
   1  18   4       27.35       37.11      3.01 o 
   2  18   4        3.96        2.35      3.58 o 
   3  18   4       15.07       26.44      2.83 o 
   4  18   4      333.57      308.38     16.58 o 
  -4  19   4        4.13       16.42      4.02 o 
  -3  19   4      144.83      143.24     11.10 o 
  -2  19   4       12.86       24.27      2.31 o 
  -1  19   4        3.07       11.32      2.16 o 
   0  19   4      296.89      266.10      6.69 o 
   1  19   4       55.25       46.50      3.11 o 
   2  19   4      183.59      174.76     12.49 o 
   3  19   4       15.49       27.03      2.99 o 
  -3  20   4       81.21       72.82      5.65 o 
  -2  20   4       99.37      101.22      5.33 o 
  -1  20   4        0.92       12.15      3.29 o 
   0  20   4       10.18       11.26      4.93 o 
   1  20   4        5.22       12.42      2.76 o 
   2  20   4       23.67       27.07      3.49 o 
  -2  21   4       51.70       48.83      3.49 o 
  -1  21   4        0.07       10.59      2.73 o 
   0  21   4       48.16       61.23      3.67 o 
 -10   1   5        0.73        2.65      3.79 o 
  -9   1   5      129.88      144.30      8.64 o 
  -8   1   5      154.67      149.74      5.00 o 
  -7   1   5      282.99      293.01     10.57 o 
  -6   1   5     1145.58     1079.36     12.36 o 
  -5   1   5      867.79      828.79     10.47 o 
  -4   1   5      149.17      146.26      3.67 o 
  -3   1   5      175.52      177.62      4.81 o 
  -2   1   5      201.08      295.36      3.22 o 
  -1   1   5      765.29      882.50      9.89 o 
   0   1   5     1068.93     1082.36     22.85 o 
   1   1   5     1414.90     1361.44     39.59 o 
   2   1   5     1604.35     1688.71     10.55 o 
   3   1   5      771.27      755.29     12.78 o 
   4   1   5      400.35      402.89      9.62 o 
   5   1   5       73.64       72.85      2.87 o 
   6   1   5       27.06       29.65      5.13 o 
   7   1   5      469.11      490.23     10.47 o 
   8   1   5      152.11      170.58      9.81 o 
 -10   2   5       50.16       59.80      4.55 o 
  -9   2   5        3.41       14.87      5.37 o 
  -8   2   5      421.01      420.80     16.26 o 
  -7   2   5      598.58      587.71      9.50 o 
  -6   2   5      172.43      177.76      6.14 o 
  -5   2   5      393.68      356.70      6.44 o 
  -4   2   5       20.57       24.22      1.39 o 
  -3   2   5      356.47      334.91      5.03 o 
  -2   2   5      241.85      261.35      7.19 o 
  -1   2   5     1546.80     1611.97     30.31 o 
   0   2   5      901.01      967.16     19.67 o 
   1   2   5      272.40      294.76      5.17 o 
   2   2   5      937.82      849.57      8.28 o 
   3   2   5      123.72      133.57      2.86 o 
   4   2   5      214.00      207.01      6.45 o 
   5   2   5      216.55      215.71      6.70 o 
   6   2   5       15.17       19.20      2.02 o 
   7   2   5      270.18      274.24      7.66 o 
   8   2   5       51.00       56.98      5.57 o 
  -9   3   5       52.31       60.99      3.05 o 
  -8   3   5       43.98       47.66      4.33 o 
  -7   3   5      187.59      179.88      4.89 o 
  -6   3   5      157.50      142.94      3.64 o 
  -5   3   5        0.05        4.43      2.00 o 
  -4   3   5       56.50       43.71      1.72 o 
  -3   3   5      384.91      388.12      7.54 o 
  -2   3   5      630.99      702.09     13.16 o 
  -1   3   5      987.20     1039.49     20.22 o 
   0   3   5     2248.77     2367.19     34.86 o 
   1   3   5      303.22      300.72      4.31 o 
   2   3   5      287.34      309.69      4.47 o 
   3   3   5       17.92       23.61      1.51 o 
   4   3   5      205.08      205.96      8.73 o 
   5   3   5        0.36        4.88      1.42 o 
   6   3   5       48.14       55.12      2.54 o 
   7   3   5       66.89       74.31      4.96 o 
   8   3   5       27.13       30.46      2.91 o 
  -9   4   5        3.34       15.29      2.70 o 
  -8   4   5       22.72       30.48      2.94 o 
  -7   4   5       44.85       50.21      2.12 o 
  -6   4   5       27.11       34.05      1.75 o 
  -5   4   5      170.37      169.27      3.87 o 
  -4   4   5      664.20      630.87      8.14 o 
  -3   4   5      621.53      642.80      5.54 o 
  -2   4   5       50.63       48.45      1.61 o 
  -1   4   5     2667.29     2766.61     66.86 o 
   0   4   5       50.45       60.66      2.29 o 
   1   4   5      530.28      496.96      4.74 o 
   2   4   5     1672.02     1727.64     11.53 o 
   3   4   5      336.63      362.32      6.42 o 
   4   4   5      736.42      717.61     13.98 o 
   5   4   5      219.77      218.93      5.41 o 
   6   4   5       20.94       33.67      2.15 o 
   7   4   5      388.62      392.00     15.76 o 
   8   4   5       29.31       37.81      2.85 o 
  -9   5   5        3.78       11.40      4.08 o 
  -8   5   5        6.17        2.48      1.85 o 
  -7   5   5       56.10       67.04      3.46 o 
  -6   5   5      417.60      415.43      6.80 o 
  -5   5   5      588.04      601.70     13.67 o 
  -4   5   5      691.86      726.91     10.93 o 
  -3   5   5      356.84      329.87     10.63 o 
  -2   5   5       59.91       56.62      1.63 o 
  -1   5   5      678.24      741.72     15.10 o 
   0   5   5      868.02      877.61      9.63 o 
   1   5   5      407.02      403.37      3.82 o 
   2   5   5      347.62      336.56      9.04 o 
   3   5   5      709.84      692.64      9.19 o 
   4   5   5      207.01      207.48      6.58 o 
   5   5   5      217.39      207.58      5.27 o 
   6   5   5        1.99        8.96      2.47 o 
   7   5   5       35.44       40.65      3.03 o 
   8   5   5       50.14       59.10      5.41 o 
  -9   6   5        2.65        7.55      2.41 o 
  -8   6   5      192.53      183.86      4.58 o 
  -7   6   5        0.05        2.19      1.78 o 
  -6   6   5      418.18      376.08     10.50 o 
  -5   6   5      116.73      129.66      3.37 o 
  -4   6   5      118.31      139.81      4.67 o 
  -3   6   5      176.75      162.12      4.33 o 
  -2   6   5      470.75      532.28      8.92 o 
  -1   6   5      360.45      336.04      4.12 o 
   0   6   5       83.48       80.49      2.07 o 
   1   6   5      201.31      196.54      3.75 o 
   2   6   5      718.56      698.49     15.08 o 
   3   6   5        0.38        3.17      1.92 o 
   4   6   5       26.32       21.82      3.26 o 
   5   6   5       92.63       87.80      5.38 o 
   6   6   5      101.20       91.96      6.33 o 
   7   6   5       63.74       61.84      8.17 o 
   8   6   5        0.01        6.23      3.39 o 
  -9   7   5       13.94       26.23      3.03 o 
  -8   7   5        2.01        5.34      1.80 o 
  -7   7   5       16.30       15.46      1.55 o 
  -6   7   5      177.53      178.83      4.29 o 
  -5   7   5       26.15       35.45      2.82 o 
  -4   7   5      503.17      512.46     17.10 o 
  -3   7   5      434.91      485.31      8.70 o 
  -2   7   5      711.12      719.70      9.17 o 
  -1   7   5      131.85      127.72      2.53 o 
   0   7   5     1125.83     1138.50     13.55 o 
   1   7   5      793.12      730.30      9.46 o 
   2   7   5      436.27      440.49      5.89 o 
   3   7   5      737.57      707.22     19.89 o 
   4   7   5       46.50       49.37      4.01 o 
   5   7   5      105.99      103.51      4.18 o 
   6   7   5        4.05       11.84      2.17 o 
   7   7   5      124.56      130.09      6.48 o 
  -9   8   5        4.05       14.25      3.82 o 
  -8   8   5        0.30        9.25      2.13 o 
  -7   8   5       27.16       32.58      2.02 o 
  -6   8   5      399.82      345.84     12.56 o 
  -5   8   5      125.75      119.27      3.55 o 
  -4   8   5       63.87       65.08      3.34 o 
  -3   8   5       20.23       24.63      1.91 o 
  -2   8   5       48.45       65.41      1.74 o 
  -1   8   5      189.01      201.51      3.33 o 
   0   8   5       89.88       88.56      2.06 o 
   1   8   5      101.76      100.73      2.52 o 
   2   8   5      113.89      118.59      2.90 o 
   3   8   5      304.30      266.30      5.57 o 
   4   8   5       40.42       42.70      2.78 o 
   5   8   5      147.45      141.69      5.15 o 
   6   8   5      136.92      127.73      4.89 o 
   7   8   5       22.22       24.05      2.63 o 
  -9   9   5       33.10       56.89      3.54 o 
  -8   9   5       46.97       51.70      3.26 o 
  -7   9   5      304.58      291.16     11.73 o 
  -6   9   5        0.10        5.33      2.50 o 
  -5   9   5       27.34       30.46      2.31 o 
  -4   9   5     1058.69     1073.93     15.34 o 
  -3   9   5       43.01       47.98      3.04 o 
  -2   9   5      625.44      609.32      6.15 o 
  -1   9   5      240.95      270.60      3.95 o 
   0   9   5     1197.48     1211.86     11.01 o 
   1   9   5     1237.88     1126.11     20.69 o 
   2   9   5      629.41      588.39     10.41 o 
   3   9   5      712.89      654.41     17.06 o 
   4   9   5      101.98       81.01      2.91 o 
   5   9   5      338.99      316.59      8.27 o 
   6   9   5       15.50       21.40      2.70 o 
   7   9   5      537.11      547.84     13.72 o 
  -8  10   5      426.04      460.72     10.87 o 
  -7  10   5       57.95       62.96      6.26 o 
  -6  10   5        2.88        9.26      3.73 o 
  -5  10   5      310.37      304.81     11.14 o 
  -4  10   5       74.19       79.74      3.18 o 
  -3  10   5      678.28      684.71     13.27 o 
  -2  10   5      159.37      164.50      3.08 o 
  -1  10   5        1.56        5.71      1.06 o 
   0  10   5      838.21      781.19      8.81 o 
   1  10   5       48.45       53.17      2.18 o 
   2  10   5       10.60       21.40      2.37 o 
   3  10   5      135.99      126.83      4.46 o 
   4  10   5      137.76      122.17      5.82 o 
   5  10   5       25.78       37.73      2.85 o 
   6  10   5      146.22      140.67      5.27 o 
   7  10   5        6.75        7.90      4.39 o 
  -8  11   5      172.90      178.46      8.33 o 
  -7  11   5       25.50       34.25      2.92 o 
  -6  11   5      154.93      148.75      5.75 o 
  -5  11   5       97.91      109.77      4.29 o 
  -4  11   5      300.05      290.56      5.97 o 
  -3  11   5      966.84      910.87     14.54 o 
  -2  11   5       96.24       81.28      3.31 o 
  -1  11   5      438.55      387.89      5.72 o 
   0  11   5       59.03       55.71      2.60 o 
   1  11   5        0.33        1.15      1.17 o 
   2  11   5      170.66      160.99      4.30 o 
   3  11   5      271.34      277.64      6.10 o 
   4  11   5        0.06        1.16      2.15 o 
   5  11   5        7.90       13.74      2.15 o 
   6  11   5        0.62        6.06      4.42 o 
   7  11   5        0.39        4.88      2.82 o 
  -8  12   5      278.60      293.05     15.45 o 
  -7  12   5       14.91       40.15      5.93 o 
  -6  12   5      237.55      266.35      7.37 o 
  -5  12   5      211.61      215.87      6.35 o 
  -4  12   5      266.71      273.48      9.11 o 
  -3  12   5      904.66      847.75     15.15 o 
  -2  12   5     1136.50     1105.81     22.66 o 
  -1  12   5     1488.23     1412.63     20.08 o 
   0  12   5       42.35       41.35      2.16 o 
   1  12   5      214.04      207.65      4.92 o 
   2  12   5       68.43       61.15      2.59 o 
   3  12   5      370.84      358.27      7.23 o 
   4  12   5     1042.10     1034.45     13.40 o 
   5  12   5       35.18       32.70      2.70 o 
   6  12   5      261.62      258.27      9.08 o 
  -7  13   5       11.66       28.57      3.34 o 
  -6  13   5       11.41       30.14      7.93 o 
  -5  13   5        1.46        1.51      2.62 o 
  -4  13   5      478.83      495.67     10.03 o 
  -3  13   5      219.54      213.74      6.94 o 
  -2  13   5       38.82       44.10      3.64 o 
  -1  13   5        0.43        2.05      1.58 o 
   0  13   5      217.44      221.25      5.21 o 
   1  13   5       49.58       44.05      2.82 o 
   2  13   5       20.92       23.14      1.83 o 
   3  13   5        1.54        1.96      1.61 o 
   4  13   5       37.42       39.09      2.32 o 
   5  13   5        0.01        1.81      3.48 o 
   6  13   5       21.77       16.27      2.95 o 
  -7  14   5      105.67      104.68      5.42 o 
  -6  14   5       55.46       63.75      4.18 o 
  -5  14   5      538.64      522.97     13.77 o 
  -4  14   5        4.50       12.67      2.06 o 
  -3  14   5       74.18       75.43      3.94 o 
  -2  14   5     1404.28     1409.00     14.90 o 
  -1  14   5      624.81      601.48      9.37 o 
   0  14   5       11.97       13.76      1.55 o 
   1  14   5        1.05        5.88      1.85 o 
   2  14   5       26.82       21.61      2.28 o 
   3  14   5        2.29        7.17      1.66 o 
   4  14   5       54.08       51.27      2.57 o 
   5  14   5       65.26       63.19      3.86 o 
   6  14   5       17.84       22.29      4.53 o 
  -7  15   5       78.74       73.65      7.01 o 
  -6  15   5       26.81       34.87      3.87 o 
  -5  15   5       99.21       95.79      5.11 o 
  -4  15   5      192.33      191.07      6.10 o 
  -3  15   5        1.12        4.68      1.77 o 
  -2  15   5      274.82      291.32      6.47 o 
  -1  15   5        1.54        1.18      1.55 o 
   0  15   5      254.00      244.49      5.87 o 
   1  15   5      110.10      112.96      4.47 o 
   2  15   5      118.57       96.86      6.25 o 
   3  15   5      978.22      895.06     15.18 o 
   4  15   5        0.05        5.63      2.35 o 
   5  15   5       77.23       74.57      4.95 o 
  -6  16   5        1.69       13.97      9.64 o 
  -5  16   5       37.52       46.92      7.67 o 
  -4  16   5        0.25        3.21      2.40 o 
  -3  16   5       76.12       71.96      3.60 o 
  -2  16   5        1.22        5.98      2.47 o 
  -1  16   5        2.81        4.92      2.21 o 
   0  16   5        0.79        6.22      2.03 o 
   1  16   5       12.65       17.42      3.85 o 
   2  16   5        0.02        9.73      4.99 o 
   3  16   5      182.38      170.76      5.84 o 
   4  16   5      167.85      150.71      5.65 o 
   5  16   5       36.11       39.61      3.48 o 
  -6  17   5       69.20       85.43      8.88 o 
  -5  17   5       21.82       40.42      4.10 o 
  -4  17   5      104.57      107.94      9.58 o 
  -3  17   5       47.94       51.27      4.18 o 
  -2  17   5       41.62       44.57      3.42 o 
  -1  17   5        0.79        4.70      2.56 o 
   0  17   5        0.07        3.01      3.16 o 
   1  17   5       40.01       45.33      2.85 o 
   2  17   5        4.79        6.87      2.38 o 
   3  17   5      489.31      447.96     10.67 o 
   4  17   5       59.35       53.13      3.37 o 
  -5  18   5        0.09        6.25      4.02 o 
  -4  18   5       23.50       32.35      5.45 o 
  -3  18   5       19.29       22.90      2.91 o 
  -2  18   5       39.54       48.29      2.64 o 
  -1  18   5      475.84      471.50     15.43 o 
   0  18   5       26.52       27.20      4.23 o 
   1  18   5        8.55       15.55      2.43 o 
   2  18   5      109.90      110.91      4.55 o 
   3  18   5      297.82      276.42      8.18 o 
  -4  19   5      132.40      143.88      6.02 o 
  -3  19   5       67.50       62.24      3.45 o 
  -2  19   5       38.93       34.81      2.59 o 
  -1  19   5        0.34       11.18      3.83 o 
   0  19   5       23.94       24.86      2.71 o 
   1  19   5       36.48       35.30      3.15 o 
   2  19   5       10.31       14.52      5.69 o 
  -3  20   5        1.17        8.11      3.20 o 
  -2  20   5       48.44       57.58      7.37 o 
  -1  20   5       52.70       64.12      6.49 o 
   0  20   5       17.37       24.14      2.95 o 
   1  20   5       25.15       31.83      3.03 o 
  -9   0   6      101.62      115.15      5.66 o 
  -8   0   6       43.17       60.22      4.49 o 
  -7   0   6     2966.89     2711.40     75.62 o 
  -6   0   6       52.77       59.91      9.53 o 
  -5   0   6      335.94      330.64     14.47 o 
  -4   0   6     1457.62     1440.87     38.14 o 
  -3   0   6       17.26        9.01      1.62 o 
  -2   0   6     3053.75     3149.60     98.59 o 
  -1   0   6      812.86      812.72     14.10 o 
   0   0   6     1583.40     1598.13     65.23 o 
   1   0   6     2729.70     2531.52    122.92 o 
   2   0   6        2.77        0.77      2.74 o 
   3   0   6     1974.40     1937.66     55.89 o 
   4   0   6      126.19      132.14      5.66 o 
   5   0   6      472.50      500.61     16.11 o 
   6   0   6      411.88      425.34     12.24 o 
   7   0   6       56.38       60.88      6.36 o 
  -9   1   6       18.54       35.97      5.85 o 
  -8   1   6        5.10       17.92      4.32 o 
  -7   1   6       18.57       29.20      3.40 o 
  -6   1   6        9.60       15.94      1.58 o 
  -5   1   6        1.64        4.58      1.61 o 
  -4   1   6       95.87      101.43      3.09 o 
  -3   1   6       70.67       79.27      3.66 o 
  -2   1   6       91.96      107.88      1.94 o 
  -1   1   6     1484.29     1494.31     22.81 o 
   0   1   6     1648.12     1596.29     36.70 o 
   1   1   6      283.30      307.11     14.09 o 
   2   1   6       21.58       26.45      1.25 o 
   3   1   6       83.20       64.85      2.52 o 
   4   1   6       49.30       62.79      3.20 o 
   5   1   6      103.96      105.90      5.66 o 
   6   1   6       38.94       45.01      2.53 o 
   7   1   6      104.13      118.28      4.18 o 
  -9   2   6       62.93       76.39      5.09 o 
  -8   2   6        5.51       14.91      2.08 o 
  -7   2   6      274.63      255.83      6.18 o 
  -6   2   6      116.34      121.70      3.88 o 
  -5   2   6       31.89       32.02      1.77 o 
  -4   2   6       15.85       20.95      1.97 o 
  -3   2   6      299.97      252.20      4.96 o 
  -2   2   6      499.26      537.32      9.88 o 
  -1   2   6      105.44      115.25      3.92 o 
   0   2   6      675.32      660.82     17.76 o 
   1   2   6       64.26       56.66      2.19 o 
   2   2   6       75.19       67.95      3.13 o 
   3   2   6      402.62      394.96      7.56 o 
   4   2   6      134.33      138.17      5.95 o 
   5   2   6      497.09      468.00     12.05 o 
   6   2   6       16.27       14.88      1.85 o 
   7   2   6       39.55       54.32      3.52 o 
  -9   3   6       40.63       51.45      2.99 o 
  -8   3   6      188.98      190.50      5.41 o 
  -7   3   6      145.21      139.47      4.34 o 
  -6   3   6      256.25      242.01      5.69 o 
  -5   3   6      320.17      306.46      6.18 o 
  -4   3   6      245.04      256.43      4.76 o 
  -3   3   6     1607.00     1623.64     14.35 o 
  -2   3   6       24.26       26.92      1.79 o 
  -1   3   6      331.89      242.24      5.58 o 
   0   3   6       94.57       88.58      1.96 o 
   1   3   6      436.83      438.41      5.94 o 
   2   3   6      442.10      377.98      5.32 o 
   3   3   6       46.71       56.48      2.38 o 
   4   3   6     1092.13     1053.09     51.66 o 
   5   3   6        0.39        5.68      2.19 o 
   6   3   6       73.37       69.15      3.80 o 
   7   3   6        0.08        6.20      2.22 o 
  -9   4   6       23.96       33.62      5.31 o 
  -8   4   6       11.06       23.38      3.39 o 
  -7   4   6       17.41       23.31      1.96 o 
  -6   4   6       60.35       58.41      2.95 o 
  -5   4   6      602.09      591.40      7.97 o 
  -4   4   6        9.89       14.90      1.21 o 
  -3   4   6       58.73       49.81      1.77 o 
  -2   4   6       13.36       19.03      1.60 o 
  -1   4   6      298.98      316.28      5.56 o 
   0   4   6      629.22      602.22      6.86 o 
   1   4   6        0.79        3.20      0.70 o 
   2   4   6        0.20        2.51      1.04 o 
   3   4   6      534.43      556.29     13.32 o 
   4   4   6      451.31      436.90      7.88 o 
   5   4   6       19.74       23.73      4.24 o 
   6   4   6      114.62      115.51      6.74 o 
   7   4   6        0.85        3.54      2.18 o 
  -9   5   6        9.54       21.07      3.73 o 
  -8   5   6       80.96       89.29      3.50 o 
  -7   5   6      282.72      257.31      5.61 o 
  -6   5   6      533.44      507.62      7.82 o 
  -5   5   6     1212.05     1153.05     23.94 o 
  -4   5   6      790.39      735.05     15.94 o 
  -3   5   6      269.67      252.76      4.61 o 
  -2   5   6        1.62        3.85      0.75 o 
  -1   5   6      320.50      261.37      3.38 o 
   0   5   6      371.36      350.19      4.17 o 
   1   5   6      637.63      612.05      9.18 o 
   2   5   6       48.16       51.60      2.53 o 
   3   5   6      159.80      175.89      4.84 o 
   4   5   6      980.02      883.67     30.66 o 
   5   5   6        9.81       18.24      2.15 o 
   6   5   6      208.07      234.07      9.14 o 
   7   5   6      114.97      110.43     10.53 o 
  -9   6   6      118.77      128.17     10.52 o 
  -8   6   6       35.80       44.15      2.26 o 
  -7   6   6       33.71       39.20      2.08 o 
  -6   6   6        0.75        2.60      1.31 o 
  -5   6   6        5.00       13.73      2.25 o 
  -4   6   6      160.94      161.24      4.68 o 
  -3   6   6        5.43       12.24      1.38 o 
  -2   6   6      782.60      741.65     14.86 o 
  -1   6   6      212.61      204.16      3.71 o 
   0   6   6      292.83      249.47      4.12 o 
   1   6   6       17.37       16.52      2.09 o 
   2   6   6       98.51       95.74      2.61 o 
   3   6   6        6.45        5.37      1.10 o 
   4   6   6      593.65      581.15      9.26 o 
   5   6   6       28.47       33.78      2.28 o 
   6   6   6       58.08       55.54      4.31 o 
   7   6   6      116.29      122.29      7.54 o 
  -9   7   6        0.30       16.21      3.95 o 
  -8   7   6       14.22       22.30      2.07 o 
  -7   7   6      145.31      128.62      3.75 o 
  -6   7   6      131.65      123.54      3.55 o 
  -5   7   6      773.58      710.52     15.11 o 
  -4   7   6        0.09        4.10      1.43 o 
  -3   7   6        2.23        1.43      1.17 o 
  -2   7   6        4.39        9.72      1.72 o 
  -1   7   6     1093.67     1123.59      8.42 o 
   0   7   6        6.07       16.53      1.57 o 
   1   7   6      476.01      466.46      6.73 o 
   2   7   6       57.72       58.32      3.00 o 
   3   7   6      308.99      315.35      5.44 o 
   4   7   6        4.91       16.74      5.91 o 
   5   7   6       41.28       40.96      2.81 o 
   6   7   6       43.85       46.07      2.99 o 
   7   7   6       34.09       40.38      4.79 o 
  -9   8   6       91.51      110.48      4.80 o 
  -8   8   6       48.50       55.04      3.29 o 
  -7   8   6      378.51      375.67     12.76 o 
  -6   8   6      224.60      199.09      7.63 o 
  -5   8   6       41.53       48.17      3.09 o 
  -4   8   6      776.10      735.98     14.08 o 
  -3   8   6       30.70       34.48      1.91 o 
  -2   8   6      264.30      269.46      4.90 o 
  -1   8   6      322.34      308.29      4.34 o 
   0   8   6     2199.75     2214.57     37.12 o 
   1   8   6      365.83      383.39      6.77 o 
   2   8   6      641.22      620.44     10.24 o 
   3   8   6      211.30      228.84      5.31 o 
   4   8   6      107.77      110.88      4.38 o 
   5   8   6       57.65       65.94      3.29 o 
   6   8   6        7.53        9.23      2.44 o 
   7   8   6       89.68       88.63      4.32 o 
  -8   9   6        0.00        8.14      2.44 o 
  -7   9   6      105.76       98.20      3.75 o 
  -6   9   6       38.44       41.06      5.18 o 
  -5   9   6        8.27       15.29      2.17 o 
  -4   9   6       64.09       60.76      2.97 o 
  -3   9   6       36.24       51.97      1.88 o 
  -2   9   6       63.17       63.03      2.52 o 
  -1   9   6      413.14      441.62      6.45 o 
   0   9   6        0.29       12.68      2.89 o 
   1   9   6      133.79      138.09      3.83 o 
   2   9   6       17.87       25.44      2.48 o 
   3   9   6        4.63        5.47      1.48 o 
   4   9   6      159.59      147.45      5.27 o 
   5   9   6       15.99       19.52      3.77 o 
   6   9   6        7.80       12.36      4.82 o 
   7   9   6        1.50        2.72      2.82 o 
  -8  10   6        1.46        2.45      2.43 o 
  -7  10   6       91.92       98.36      7.80 o 
  -6  10   6       85.21       85.51      7.14 o 
  -5  10   6       33.74       37.55      3.80 o 
  -4  10   6       15.90       19.29      3.04 o 
  -3  10   6        0.38        3.11      1.63 o 
  -2  10   6      122.21      107.99      2.55 o 
  -1  10   6      538.43      558.29     11.25 o 
   0  10   6      712.82      670.46      7.83 o 
   1  10   6        1.71        3.58      1.26 o 
   2  10   6       40.33       36.14      3.54 o 
   3  10   6       94.52       79.74      3.00 o 
   4  10   6      324.89      336.06      9.65 o 
   5  10   6      201.16      207.62      7.01 o 
   6  10   6        1.69       11.88      2.57 o 
  -8  11   6        0.03       12.84      3.92 o 
  -7  11   6       14.38       23.66      3.33 o 
  -6  11   6       23.67       42.83      2.87 o 
  -5  11   6       65.29       71.94      5.49 o 
  -4  11   6      878.79      938.53     15.08 o 
  -3  11   6      596.16      585.87     13.55 o 
  -2  11   6      171.62      171.31      3.76 o 
  -1  11   6      407.01      419.56      6.21 o 
   0  11   6       51.13       53.71      2.17 o 
   1  11   6      616.57      598.05      9.01 o 
   2  11   6      305.27      303.60      6.39 o 
   3  11   6        2.77        2.53      1.56 o 
   4  11   6      121.79      120.61      5.18 o 
   5  11   6        0.01        1.24      2.81 o 
   6  11   6       17.07       10.61      3.33 o 
  -8  12   6        2.94       14.04      2.70 o 
  -7  12   6       11.17       16.53      3.59 o 
  -6  12   6      122.65      135.90      4.99 o 
  -5  12   6       94.76       88.96      3.86 o 
  -4  12   6       24.03       27.95      4.38 o 
  -3  12   6       86.48       81.62      3.45 o 
  -2  12   6       23.10       23.19      1.83 o 
  -1  12   6        0.11        4.40      1.25 o 
   0  12   6       73.31       66.33      2.53 o 
   1  12   6       97.05       98.44      3.31 o 
   2  12   6        0.07        2.79      1.48 o 
   3  12   6        0.19        6.35      3.42 o 
   4  12   6        2.96        7.82      3.01 o 
   5  12   6        2.94        9.54      2.40 o 
   6  12   6       85.95       97.01      5.14 o 
  -7  13   6        0.55        7.72      3.91 o 
  -6  13   6       59.29       62.55      4.09 o 
  -5  13   6        3.34        6.65      2.71 o 
  -4  13   6      286.27      290.11     10.08 o 
  -3  13   6      736.75      697.87     30.59 o 
  -2  13   6       29.96       32.53      2.02 o 
  -1  13   6      194.54      177.03      6.92 o 
   0  13   6       83.19       80.47      2.86 o 
   1  13   6       67.70       67.21      4.05 o 
   2  13   6      128.98      133.11      4.04 o 
   3  13   6       17.21       18.03      2.69 o 
   4  13   6      159.87      155.09      4.69 o 
   5  13   6        2.18        8.47      5.13 o 
  -7  14   6        1.49       11.91      8.22 o 
  -6  14   6       74.77       76.73      4.80 o 
  -5  14   6      109.25      120.62     16.77 o 
  -4  14   6      104.42      116.58      7.56 o 
  -3  14   6      402.22      397.58      9.05 o 
  -2  14   6        5.96       11.96      1.76 o 
  -1  14   6       67.28       61.61      2.65 o 
   0  14   6      226.79      234.55      6.61 o 
   1  14   6        4.72       10.24      1.89 o 
   2  14   6        0.05        2.31      3.48 o 
   3  14   6       85.04       71.40      3.37 o 
   4  14   6       58.95       57.97      2.92 o 
   5  14   6       75.20       76.60      8.71 o 
  -6  15   6        5.71       12.70      7.67 o 
  -5  15   6        9.52       26.40      5.81 o 
  -4  15   6        3.74        5.92      2.94 o 
  -3  15   6       32.53       42.12      2.78 o 
  -2  15   6      421.75      445.14     16.39 o 
  -1  15   6       58.76       51.88      4.30 o 
   0  15   6        0.54        4.19      2.90 o 
   1  15   6        8.80       18.49      3.70 o 
   2  15   6       33.82       34.19      3.62 o 
   3  15   6        7.88       10.93      2.51 o 
   4  15   6       27.51       24.77      4.30 o 
  -6  16   6       40.61       56.85      6.03 o 
  -5  16   6       46.06       52.14      4.60 o 
  -4  16   6      134.53      148.92      6.90 o 
  -3  16   6       31.74       35.46      2.85 o 
  -2  16   6        4.19        8.50      2.28 o 
  -1  16   6       81.15       70.84      6.03 o 
   0  16   6      257.96      234.27      9.26 o 
   1  16   6       65.66       61.28      3.47 o 
   2  16   6       85.70       67.03      7.04 o 
   3  16   6       13.71       27.16      5.16 o 
   4  16   6        1.04        2.73      4.42 o 
  -5  17   6       29.57       53.49      4.65 o 
  -4  17   6       95.10      109.93      5.73 o 
  -3  17   6        5.79       19.72      2.61 o 
  -2  17   6       13.83       20.84      4.90 o 
  -1  17   6       44.28       31.66      2.74 o 
   0  17   6       15.30       21.89      4.08 o 
   1  17   6       29.97       33.99      2.73 o 
   2  17   6        0.05        4.47      3.55 o 
   3  17   6       76.16       79.38      9.65 o 
  -4  18   6       50.16       57.14      4.93 o 
  -3  18   6       43.87       64.25      4.13 o 
  -2  18   6       80.55       82.09      5.65 o 
  -1  18   6       56.14       55.93      5.52 o 
   0  18   6       40.18       36.27      3.05 o 
   1  18   6       52.99       57.99      8.45 o 
   2  18   6       10.57       15.38      2.78 o 
  -3  19   6      252.44      272.87      7.92 o 
  -2  19   6       47.57       61.81      3.58 o 
  -1  19   6       15.71       22.80      6.61 o 
   0  19   6        2.60       13.15      8.42 o 
   1  19   6       65.34       67.98      7.59 o 
  -9   1   7      145.20      143.05      4.68 o 
  -8   1   7        6.72       20.68      2.28 o 
  -7   1   7      142.73      135.51      4.32 o 
  -6   1   7      121.78      124.40      3.99 o 
  -5   1   7     1118.72     1061.87     12.55 o 
  -4   1   7       79.45       79.55      2.79 o 
  -3   1   7     1074.30     1064.94     11.58 o 
  -2   1   7      655.35      677.44     20.22 o 
  -1   1   7      376.21      339.51      4.23 o 
   0   1   7       72.00       87.82      3.83 o 
   1   1   7      894.59      879.35     25.82 o 
   2   1   7      806.46      805.11     12.19 o 
   3   1   7       16.34       14.64      1.48 o 
   4   1   7      428.47      417.72     13.70 o 
   5   1   7      693.19      687.88     11.15 o 
   6   1   7       33.11       36.73      2.59 o 
   7   1   7      127.74      129.63     12.59 o 
  -9   2   7        0.35        4.90      3.65 o 
  -8   2   7       32.74       36.98      2.59 o 
  -7   2   7      294.48      291.64      7.78 o 
  -6   2   7     1804.69     1692.89     16.87 o 
  -5   2   7       50.95       51.36      2.63 o 
  -4   2   7      135.93      118.07      3.53 o 
  -3   2   7      761.50      740.49     19.17 o 
  -2   2   7      152.58      123.76      2.73 o 
  -1   2   7      770.62      828.83     16.60 o 
   0   2   7       32.47       36.33      2.07 o 
   1   2   7      768.07      749.46      7.93 o 
   2   2   7      142.89      142.71      4.94 o 
   3   2   7      478.37      473.18      8.32 o 
   4   2   7       20.36       22.46      3.16 o 
   5   2   7      205.75      216.36      7.50 o 
   6   2   7      251.55      262.79     10.09 o 
   7   2   7       51.71       52.94      3.04 o 
  -9   3   7       63.67       61.57      5.50 o 
  -8   3   7        9.69       10.43      2.13 o 
  -7   3   7       79.09       75.68      3.20 o 
  -6   3   7      120.32      125.75      6.23 o 
  -5   3   7      188.65      178.05      4.76 o 
  -4   3   7      145.45      138.23      3.91 o 
  -3   3   7      350.00      332.38      8.32 o 
  -2   3   7       29.05       30.58      1.44 o 
  -1   3   7      683.09      718.61     17.18 o 
   0   3   7        0.41        5.02      1.29 o 
   1   3   7        5.44       10.16      1.41 o 
   2   3   7       19.14       18.01      1.49 o 
   3   3   7       56.70       59.96      2.59 o 
   4   3   7      174.52      168.41      7.24 o 
   5   3   7      196.06      185.13      9.21 o 
   6   3   7       27.58       36.89      4.84 o 
   7   3   7      104.89      117.92      8.35 o 
  -9   4   7       32.84       42.13      4.04 o 
  -8   4   7      182.22      175.56      5.22 o 
  -7   4   7        9.12       14.42      1.91 o 
  -6   4   7      807.25      764.94     11.17 o 
  -5   4   7       46.11       48.45      2.22 o 
  -4   4   7       26.77       31.37      1.91 o 
  -3   4   7       60.27       63.13      2.40 o 
  -2   4   7       85.85       67.61      2.78 o 
  -1   4   7     1321.38     1364.93     33.31 o 
   0   4   7       25.72       26.57      1.23 o 
   1   4   7     1036.04      972.38      9.21 o 
   2   4   7       64.58       71.34      2.28 o 
   3   4   7       46.95       49.79      2.35 o 
   4   4   7       12.73       20.08      2.51 o 
   5   4   7       88.20       90.91      3.59 o 
   6   4   7       75.16       72.45      7.88 o 
   7   4   7       25.32       47.10      5.73 o 
  -9   5   7       17.18       25.83      5.79 o 
  -8   5   7       19.36       28.96      4.56 o 
  -7   5   7       12.59       22.84      4.75 o 
  -6   5   7       30.77       33.59      1.81 o 
  -5   5   7      164.15      169.94      5.20 o 
  -4   5   7      242.62      228.10      6.00 o 
  -3   5   7        9.12        6.98      1.68 o 
  -2   5   7      483.30      508.88      9.59 o 
  -1   5   7      102.73      109.81      2.50 o 
   0   5   7     1639.99     1678.49     13.51 o 
   1   5   7       28.95       31.53      3.02 o 
   2   5   7        2.58        7.50      1.07 o 
   3   5   7      120.17      135.95      4.12 o 
   4   5   7       18.82       22.89      2.85 o 
   5   5   7       49.26       53.29      2.71 o 
   6   5   7       29.20       45.06      3.11 o 
   7   5   7        4.22       17.12      2.99 o 
  -9   6   7       14.37       33.16      9.35 o 
  -8   6   7       36.15       46.30      2.56 o 
  -7   6   7      105.12       87.02      3.00 o 
  -6   6   7      559.12      519.82      9.12 o 
  -5   6   7        9.27       15.25      1.42 o 
  -4   6   7      431.31      380.66     13.06 o 
  -3   6   7      726.56      696.35     20.80 o 
  -2   6   7        0.03        3.34      0.98 o 
  -1   6   7      110.76       81.77      2.57 o 
   0   6   7      293.46      321.33      4.51 o 
   1   6   7      598.63      576.61     11.75 o 
   2   6   7       88.66       95.68      3.98 o 
   3   6   7      144.23      135.69      4.04 o 
   4   6   7       21.43       34.09      2.04 o 
   5   6   7       15.26       11.68      2.19 o 
   6   6   7      169.09      161.78      5.81 o 
  -9   7   7        0.17       13.22      2.70 o 
  -8   7   7        0.04        7.27      3.99 o 
  -7   7   7        0.06        6.33      1.71 o 
  -6   7   7       11.67       11.63      2.81 o 
  -5   7   7      152.13      147.42      6.65 o 
  -4   7   7      117.00      111.00      4.17 o 
  -3   7   7      109.92      105.66      2.97 o 
  -2   7   7      530.13      488.21      5.25 o 
  -1   7   7        3.53        3.00      1.27 o 
   0   7   7      876.76      797.46     12.89 o 
   1   7   7      274.84      278.71      4.96 o 
   2   7   7      373.66      347.40      5.73 o 
   3   7   7       45.80       46.57      3.38 o 
   4   7   7       54.07       42.94      5.42 o 
   5   7   7      333.25      327.73      8.98 o 
   6   7   7        1.21       11.20      5.47 o 
  -8   8   7        0.30        4.16      2.07 o 
  -7   8   7      178.74      163.72      8.07 o 
  -6   8   7      290.26      263.21      8.82 o 
  -5   8   7        5.00        9.67      1.45 o 
  -4   8   7      199.42      191.28      4.28 o 
  -3   8   7      108.91       95.72      3.27 o 
  -2   8   7       17.52       14.41      1.68 o 
  -1   8   7      377.66      334.87      4.40 o 
   0   8   7       46.04       53.98      1.55 o 
   1   8   7      182.00      188.84      7.16 o 
   2   8   7        6.97        9.69      2.31 o 
   3   8   7        6.53       14.15      2.71 o 
   4   8   7        8.54       11.81      1.98 o 
   5   8   7        7.88       27.22      2.65 o 
   6   8   7       35.55       38.17      3.04 o 
  -8   9   7        3.29       16.19      5.22 o 
  -7   9   7        2.95       15.31      4.42 o 
  -6   9   7        0.94        3.23      1.60 o 
  -5   9   7       17.42       25.43      2.30 o 
  -4   9   7      419.97      390.24      8.24 o 
  -3   9   7      217.29      213.77      5.76 o 
  -2   9   7      588.40      580.54      8.87 o 
  -1   9   7       15.93       21.60      2.30 o 
   0   9   7      113.48      120.29      3.97 o 
   1   9   7      117.60      113.51      3.47 o 
   2   9   7      678.98      664.53     18.58 o 
   3   9   7        7.88       13.92      2.06 o 
   4   9   7        7.35       13.20      2.93 o 
   5   9   7       98.90       98.45      5.05 o 
   6   9   7       11.94       22.58      2.78 o 
  -8  10   7       15.87       31.40      3.61 o 
  -7  10   7       13.02       20.76      3.43 o 
  -6  10   7       20.00       32.06      2.91 o 
  -5  10   7       72.84       60.17      4.78 o 
  -4  10   7        0.22        3.33      2.34 o 
  -3  10   7      105.16      115.16      3.49 o 
  -2  10   7      432.90      446.55      6.47 o 
  -1  10   7       28.21       33.86      2.03 o 
   0  10   7       24.90       26.29      1.67 o 
   1  10   7      641.12      607.88     18.35 o 
   2  10   7      167.89      151.87      4.81 o 
   3  10   7      217.59      190.60      6.06 o 
   4  10   7       52.51       55.95      2.99 o 
   5  10   7        3.87        1.25      3.29 o 
   6  10   7      127.39      136.45      6.49 o 
  -8  11   7       39.84       56.79      3.54 o 
  -7  11   7        8.37       10.37      2.25 o 
  -6  11   7        5.82        3.77      1.96 o 
  -5  11   7       12.00       17.83      2.93 o 
  -4  11   7       43.17       43.26      3.91 o 
  -3  11   7      273.43      271.65      6.96 o 
  -2  11   7      820.24      784.76     11.27 o 
  -1  11   7      218.53      199.06      4.18 o 
   0  11   7      169.29      150.83      4.21 o 
   1  11   7      109.07       96.90      5.00 o 
   2  11   7      104.12      101.45      3.49 o 
   3  11   7      495.11      453.11      8.43 o 
   4  11   7       94.51       88.46      4.26 o 
   5  11   7       31.19       43.81      3.95 o 
  -7  12   7       26.85       33.43      3.64 o 
  -6  12   7       34.95       54.52      3.20 o 
  -5  12   7      132.01      134.09     10.41 o 
  -4  12   7      206.57      206.63      9.75 o 
  -3  12   7      103.74      110.82      5.66 o 
  -2  12   7      202.84      203.97      4.96 o 
  -1  12   7        6.80       11.82      2.28 o 
   0  12   7       23.57       25.92      2.28 o 
   1  12   7      404.04      399.46     11.45 o 
   2  12   7      147.57      140.14      4.24 o 
   3  12   7       16.25       15.82      2.09 o 
   4  12   7        2.46       12.73      2.44 o 
   5  12   7      326.55      325.12      9.00 o 
  -7  13   7      178.89      191.33      8.29 o 
  -6  13   7       18.47       21.89      6.69 o 
  -5  13   7       49.90       55.27      3.84 o 
  -4  13   7       17.97       24.22      3.25 o 
  -3  13   7      270.33      277.31      9.37 o 
  -2  13   7      143.43      159.59      7.43 o 
  -1  13   7       10.44       14.01      3.28 o 
   0  13   7       69.50       70.16      8.86 o 
   1  13   7        1.33        4.85      1.99 o 
   2  13   7      146.35      144.76      4.35 o 
   3  13   7        5.19       13.81      2.05 o 
   4  13   7       14.08       14.20      6.60 o 
   5  13   7       57.49       63.13      3.48 o 
  -6  14   7       77.67       81.62     10.52 o 
  -5  14   7        1.92       11.51      3.25 o 
  -4  14   7        0.85        6.55      4.60 o 
  -3  14   7        6.43       14.42      2.78 o 
  -2  14   7        0.81        2.78      3.63 o 
  -1  14   7      104.24       94.38      8.85 o 
   0  14   7       18.05       29.03      5.35 o 
   1  14   7      164.58      155.15      5.30 o 
   2  14   7       59.82       54.97      3.61 o 
   3  14   7      141.71      139.83      6.33 o 
   4  14   7      179.79      162.21      6.36 o 
  -6  15   7       24.48       26.65      6.58 o 
  -5  15   7       94.03      108.65      5.64 o 
  -4  15   7        3.23        7.05      3.17 o 
  -3  15   7      138.34      144.90      6.64 o 
  -2  15   7      370.32      353.72      8.72 o 
  -1  15   7      246.58      254.20      7.13 o 
   0  15   7       35.24       39.60      2.70 o 
   1  15   7        8.79       12.86      2.51 o 
   2  15   7       55.64       54.59      3.87 o 
   3  15   7       99.15       85.86      9.73 o 
   4  15   7       40.75       33.82      2.96 o 
  -5  16   7       41.16       63.31      8.33 o 
  -4  16   7      183.80      204.37      8.14 o 
  -3  16   7       52.25       60.87      4.02 o 
  -2  16   7       36.85       36.24      3.74 o 
  -1  16   7       62.69       63.26      9.83 o 
   0  16   7       21.57       27.72      4.52 o 
   1  16   7       10.01       12.39      2.46 o 
   2  16   7        0.13        5.48      2.53 o 
   3  16   7        3.30       11.22      2.95 o 
  -4  17   7       23.91       36.09      6.79 o 
  -3  17   7       12.69       23.01      3.56 o 
  -2  17   7      158.32      151.08      5.52 o 
  -1  17   7       86.43       83.49      6.00 o 
   0  17   7       20.42       27.54      5.30 o 
   1  17   7        2.87       14.61      2.93 o 
   2  17   7       19.93       27.63      2.98 o 
  -3  18   7      130.93      147.91     12.82 o 
  -2  18   7       97.27      106.66      5.80 o 
  -1  18   7      111.52      104.17     10.81 o 
   0  18   7       35.84       44.49      3.82 o 
   1  18   7       27.82       30.23      4.24 o 
  -1  19   7        0.01        5.45      3.79 o 
  -9   0   8      259.79      291.21     27.40 o 
  -8   0   8       60.36       72.96      4.40 o 
  -7   0   8       60.31       61.24      3.84 o 
  -6   0   8     1121.23      995.15     18.75 o 
  -5   0   8     1137.27     1080.25     18.68 o 
  -4   0   8       12.52       11.49      2.00 o 
  -3   0   8     2925.64     2774.39     41.10 o 
  -2   0   8       32.50       37.36      2.68 o 
  -1   0   8     1549.61     1418.18     24.14 o 
   0   0   8        3.88        5.86      3.29 o 
   1   0   8      266.33      275.00      9.97 o 
   2   0   8     1196.51     1185.48     33.21 o 
   3   0   8       60.21       68.08      5.59 o 
   4   0   8      190.81      192.41      7.43 o 
   5   0   8      259.82      265.25     19.40 o 
   6   0   8      116.22      137.16      6.73 o 
  -9   1   8       17.83       28.66      4.97 o 
  -8   1   8      163.35      172.09      5.32 o 
  -7   1   8        3.79        7.31      2.32 o 
  -6   1   8       17.32       20.75      2.34 o 
  -5   1   8      137.84      142.12      4.35 o 
  -4   1   8        4.28       12.01      2.64 o 
  -3   1   8      316.61      297.92      6.07 o 
  -2   1   8      204.07      199.75      4.82 o 
  -1   1   8       83.38       86.34      2.88 o 
   0   1   8      577.29      571.16     21.16 o 
   1   1   8      140.68      144.66      3.93 o 
   2   1   8        0.75        2.06      1.81 o 
   3   1   8       19.55       27.01      1.99 o 
   4   1   8       25.58       32.33      2.75 o 
   5   1   8        3.42        7.28      2.53 o 
   6   1   8       18.35       22.16      2.43 o 
  -9   2   8       59.05       70.20     10.63 o 
  -8   2   8      137.83      127.42      5.83 o 
  -7   2   8      310.47      327.59      7.47 o 
  -6   2   8       21.20       20.04      1.81 o 
  -5   2   8     1735.45     1640.15     17.15 o 
  -4   2   8        7.44        7.82      1.35 o 
  -3   2   8      360.52      329.24      6.38 o 
  -2   2   8       55.81       56.39      2.26 o 
  -1   2   8        7.38        5.88      1.58 o 
   0   2   8       22.35       18.13      1.90 o 
   1   2   8       31.47       38.13      1.64 o 
   2   2   8       10.37        8.77      1.44 o 
   3   2   8       39.59       37.30      2.72 o 
   4   2   8        1.52        5.45      1.71 o 
   5   2   8      216.87      208.61     11.52 o 
   6   2   8       46.54       50.84      3.42 o 
  -9   3   8      213.57      232.85      6.33 o 
  -8   3   8       38.92       44.36      2.49 o 
  -7   3   8       92.11       83.80      3.86 o 
  -6   3   8        0.11        2.98      1.66 o 
  -5   3   8       13.61       22.59      3.45 o 
  -4   3   8      416.89      422.00      7.64 o 
  -3   3   8        6.21       11.14      1.42 o 
  -2   3   8     1746.45     1642.97     60.78 o 
  -1   3   8      316.22      350.64      7.60 o 
   0   3   8      503.95      473.61     11.52 o 
   1   3   8      218.07      205.07      6.23 o 
   2   3   8       38.22       43.73      2.18 o 
   3   3   8      634.89      627.15     11.63 o 
   4   3   8       15.14       20.37      2.85 o 
   5   3   8       96.16      109.44      3.99 o 
   6   3   8      170.94      158.07      9.28 o 
  -9   4   8       25.13       40.29      4.71 o 
  -8   4   8       30.59       37.84      7.91 o 
  -7   4   8       28.49       38.33      4.27 o 
  -6   4   8        1.00        4.99      2.23 o 
  -5   4   8      757.07      707.54     20.59 o 
  -4   4   8      955.31      925.98     20.60 o 
  -3   4   8      299.58      313.20     11.36 o 
  -2   4   8        0.07        5.24      2.88 o 
  -1   4   8        7.37       14.39      1.32 o 
   0   4   8      265.28      247.96      5.37 o 
   1   4   8      207.55      201.85      4.16 o 
   2   4   8      272.08      287.81      7.08 o 
   3   4   8      130.66      129.52      4.14 o 
   4   4   8       14.87       22.26      1.99 o 
   5   4   8        6.26       15.19      3.10 o 
   6   4   8       27.92       41.43      2.78 o 
  -9   5   8      173.53      180.18     13.22 o 
  -8   5   8        1.77        5.87      2.32 o 
  -7   5   8       18.32       25.02      2.13 o 
  -6   5   8       51.36       55.30      4.02 o 
  -5   5   8       24.32       24.85      1.92 o 
  -4   5   8      490.43      481.41     12.75 o 
  -3   5   8       37.91       33.19      1.69 o 
  -2   5   8      352.79      320.36     12.49 o 
  -1   5   8      624.09      625.46     14.61 o 
   0   5   8     1915.65     1881.58     20.55 o 
   1   5   8      185.55      180.46      3.95 o 
   2   5   8       66.75       70.36      3.95 o 
   3   5   8      156.28      164.26      8.19 o 
   4   5   8        5.69        9.94      1.69 o 
   5   5   8      260.19      242.05      9.97 o 
   6   5   8      134.81      116.59      6.82 o 
  -8   6   8      105.63      116.73      7.91 o 
  -7   6   8       21.69       28.03      5.88 o 
  -6   6   8       13.99       13.27      3.32 o 
  -5   6   8       31.14       31.55      1.91 o 
  -4   6   8       47.14       44.57      1.90 o 
  -3   6   8       22.03       21.90      1.48 o 
  -2   6   8       42.70       54.61      3.17 o 
  -1   6   8      120.58      124.18      5.00 o 
   0   6   8       83.44       90.46      2.63 o 
   1   6   8        4.99        8.12      1.19 o 
   2   6   8      762.69      758.75     14.81 o 
   3   6   8      224.25      218.75      5.66 o 
   4   6   8      455.76      441.16      8.66 o 
   5   6   8       55.74       57.00      3.16 o 
   6   6   8        2.91        9.86      2.78 o 
  -8   7   8       72.82       68.01      4.62 o 
  -7   7   8        0.61        5.72      1.87 o 
  -6   7   8        3.14        5.98      1.70 o 
  -5   7   8      114.20      117.85      3.83 o 
  -4   7   8       11.56       12.55      1.35 o 
  -3   7   8       25.81       31.78      2.87 o 
  -2   7   8      372.69      359.21      5.89 o 
  -1   7   8      543.62      546.41      6.91 o 
   0   7   8      222.04      214.35      4.36 o 
   1   7   8       72.91       78.24      2.65 o 
   2   7   8       59.05       73.62      5.75 o 
   3   7   8       14.78       19.48      2.21 o 
   4   7   8        2.99       16.89      2.28 o 
   5   7   8       43.38       47.40      3.91 o 
   6   7   8       56.53       55.16      3.50 o 
  -8   8   8        9.07       18.37      5.20 o 
  -7   8   8        1.76        9.13      1.90 o 
  -6   8   8        6.56       14.88      1.74 o 
  -5   8   8      347.35      331.20      9.20 o 
  -4   8   8      292.07      276.74      7.99 o 
  -3   8   8       20.47       23.58      1.61 o 
  -2   8   8       81.32       92.85      3.36 o 
  -1   8   8       95.35       91.77      2.32 o 
   0   8   8      655.89      655.45     15.16 o 
   1   8   8      133.46      139.92      4.74 o 
   2   8   8      827.17      803.38     11.01 o 
   3   8   8       48.23       52.73      4.42 o 
   4   8   8      492.21      454.75     10.62 o 
   5   8   8      162.93      155.65      5.78 o 
  -8   9   8        9.03       21.56      2.62 o 
  -7   9   8        0.31        9.42      3.09 o 
  -6   9   8      142.25      149.47      7.06 o 
  -5   9   8        4.65       14.78      1.83 o 
  -4   9   8      350.86      359.76      6.48 o 
  -3   9   8        5.58        9.59      1.88 o 
  -2   9   8      152.07      140.66      4.43 o 
  -1   9   8       97.52       82.70      2.81 o 
   0   9   8       88.00       86.21      2.95 o 
   1   9   8       61.00       66.36      2.83 o 
   2   9   8        0.08        2.54      2.50 o 
   3   9   8        9.25       14.74      5.64 o 
   4   9   8        2.25        9.19      3.57 o 
   5   9   8       17.68       37.49      9.04 o 
  -7  10   8        9.83       18.99      2.54 o 
  -6  10   8        0.40        4.48      2.63 o 
  -5  10   8      528.89      492.75     10.80 o 
  -4  10   8        6.07        7.03      1.82 o 
  -3  10   8      153.28      171.08      4.06 o 
  -2  10   8       15.02       18.93      2.65 o 
  -1  10   8       28.55       31.70      1.62 o 
   0  10   8      350.86      346.90      7.91 o 
   1  10   8       12.29       15.91      2.03 o 
   2  10   8      416.89      414.67      7.88 o 
   3  10   8       57.68       62.03      4.03 o 
   4  10   8       18.63       25.74      5.29 o 
   5  10   8       38.05       39.90      3.16 o 
  -7  11   8        0.08        1.37      2.52 o 
  -6  11   8      264.65      269.94      6.84 o 
  -5  11   8       12.51       20.01      2.13 o 
  -4  11   8       71.20       73.73      4.13 o 
  -3  11   8        3.30        6.17      2.85 o 
  -2  11   8        1.28        4.38      2.41 o 
  -1  11   8      630.38      617.71     11.69 o 
   0  11   8        3.35        9.14      1.56 o 
   1  11   8       51.45       61.30      2.58 o 
   2  11   8        2.11        4.99      1.75 o 
   3  11   8      205.65      203.26      6.44 o 
   4  11   8       52.29       56.52      6.81 o 
   5  11   8        3.58        4.89      3.40 o 
  -7  12   8        0.48        3.74      4.05 o 
  -6  12   8       59.58       61.07      6.81 o 
  -5  12   8       18.52       32.72      2.73 o 
  -4  12   8        3.91       19.51      3.95 o 
  -3  12   8       17.10       18.91      3.84 o 
  -2  12   8        0.17        3.47      2.02 o 
  -1  12   8      120.35      126.98      4.62 o 
   0  12   8       20.84       20.68      2.62 o 
   1  12   8      191.06      200.74      5.20 o 
   2  12   8       49.76       43.72      3.16 o 
   3  12   8        8.48       18.59      2.52 o 
   4  12   8        0.33        1.48      2.51 o 
  -6  13   8      132.12      136.19      5.47 o 
  -5  13   8       67.46       60.49      6.36 o 
  -4  13   8       33.42       40.86      4.16 o 
  -3  13   8      169.64      173.01     16.33 o 
  -2  13   8       25.65       41.79      4.27 o 
  -1  13   8      274.92      247.27      8.44 o 
   0  13   8       21.03       20.25      1.97 o 
   1  13   8       12.54       19.90      3.26 o 
   2  13   8        4.03        8.74      3.16 o 
   3  13   8      230.28      223.46     13.72 o 
   4  13   8        6.12        7.77      2.82 o 
  -6  14   8        2.50        9.21      5.26 o 
  -5  14   8      241.19      237.43     14.36 o 
  -4  14   8       12.72       20.70      3.33 o 
  -3  14   8       15.67       22.08      3.31 o 
  -2  14   8        3.67        9.23      5.37 o 
  -1  14   8       97.01      102.04      5.18 o 
   0  14   8       70.42       60.56      3.31 o 
   1  14   8      178.74      171.10      4.87 o 
   2  14   8        3.28        7.35      3.35 o 
   3  14   8      112.80       95.49      4.43 o 
  -5  15   8       89.07       62.41      4.73 o 
  -4  15   8       17.39       24.86      3.79 o 
  -3  15   8      380.37      396.51     16.22 o 
  -2  15   8        2.03        5.48      4.38 o 
  -1  15   8       11.77       32.76      3.48 o 
   0  15   8       35.42       36.23      2.81 o 
   1  15   8        2.80        8.80      3.26 o 
   2  15   8      102.50       96.21      6.82 o 
   3  15   8       11.28       10.08      3.56 o 
  -4  16   8        2.08       12.80      3.64 o 
  -3  16   8      126.19      138.38      6.66 o 
  -2  16   8       15.82       19.95      5.04 o 
  -1  16   8      193.07      215.91      8.21 o 
   0  16   8        4.52        8.38      2.56 o 
   1  16   8       52.54       57.85     10.79 o 
   2  16   8      132.41      130.48     10.76 o 
  -3  17   8        7.28       17.64      9.42 o 
  -2  17   8       94.62       92.50      7.67 o 
  -1  17   8       10.04       17.53      3.48 o 
   0  17   8        1.55        5.77      2.70 o 
   1  17   8        1.03        8.24      3.07 o 
  -1  18   8      141.77      159.96      8.11 o 
  -8   1   9      254.24      266.82      7.47 o 
  -7   1   9       56.57       52.93      3.29 o 
  -6   1   9      177.02      165.82      8.98 o 
  -5   1   9        0.41        3.10      1.61 o 
  -4   1   9      341.38      302.55      6.63 o 
  -3   1   9      303.60      301.42      6.33 o 
  -2   1   9      377.08      357.32      7.99 o 
  -1   1   9     1996.49     1825.90     95.04 o 
   0   1   9      776.59      763.70     18.02 o 
   1   1   9     1022.67      968.25     12.53 o 
   2   1   9        0.55        9.34      2.09 o 
   3   1   9       22.06       33.08      2.82 o 
   4   1   9       27.18       33.96      2.44 o 
   5   1   9        1.38        3.46      2.10 o 
   6   1   9        2.88        9.52      2.55 o 
  -8   2   9      115.63      103.61      3.95 o 
  -7   2   9       73.70       72.43      3.51 o 
  -6   2   9       22.30       26.90      2.27 o 
  -5   2   9      197.35      188.64      6.89 o 
  -4   2   9      117.57      123.75      4.71 o 
  -3   2   9        0.54        1.88      1.44 o 
  -2   2   9      260.53      254.58      5.60 o 
  -1   2   9      120.07      117.58      4.84 o 
   0   2   9      340.61      325.90      7.98 o 
   1   2   9       25.17       36.17      2.02 o 
   2   2   9        9.22       15.16      1.69 o 
   3   2   9      294.96      311.65      7.75 o 
   4   2   9       31.42       42.84      2.50 o 
   5   2   9       93.53       84.00      3.45 o 
  -8   3   9        1.84        9.40      2.57 o 
  -7   3   9        0.12        3.93      2.38 o 
  -6   3   9       75.22       81.47      3.23 o 
  -5   3   9        2.94       11.65      2.82 o 
  -4   3   9      189.37      185.64      5.00 o 
  -3   3   9       43.84       38.16      1.98 o 
  -2   3   9       39.02       41.00      2.18 o 
  -1   3   9      131.01      122.29      6.36 o 
   0   3   9        0.01       -0.12      1.13 o 
   1   3   9      780.55      752.37     11.51 o 
   2   3   9        6.16        8.30      1.90 o 
   3   3   9        1.22        9.88      3.04 o 
   4   3   9       36.22       40.39      2.54 o 
   5   3   9        0.35        8.76      3.70 o 
  -8   4   9       58.01       59.77      3.14 o 
  -7   4   9      223.63      232.49      6.13 o 
  -6   4   9      163.94      150.82      6.39 o 
  -5   4   9       76.51       65.59      2.97 o 
  -4   4   9      875.31      773.77     11.58 o 
  -3   4   9       22.25       21.03      1.81 o 
  -2   4   9      244.72      243.99      5.98 o 
  -1   4   9       17.63       26.63      3.04 o 
   0   4   9      280.98      289.19      9.61 o 
   1   4   9       38.74       42.14      2.08 o 
   2   4   9        8.67        4.83      1.56 o 
   3   4   9      440.34      475.84     12.27 o 
   4   4   9       34.29       41.75      2.46 o 
   5   4   9      169.77      161.08      8.48 o 
  -8   5   9       41.85       47.62      2.77 o 
  -7   5   9       22.95       33.62      4.14 o 
  -6   5   9        4.14        9.97      1.97 o 
  -5   5   9      148.14      143.75      5.35 o 
  -4   5   9       46.16       56.33      2.72 o 
  -3   5   9        0.51        4.67      1.54 o 
  -2   5   9      156.58      151.40      5.54 o 
  -1   5   9      191.40      162.77      8.60 o 
   0   5   9       29.43       33.15      2.53 o 
   1   5   9       59.21       62.85      2.60 o 
   2   5   9       31.64       38.84      2.24 o 
   3   5   9       27.27       38.02      2.84 o 
   4   5   9      259.05      258.30      6.56 o 
   5   5   9        2.31        8.58      5.68 o 
  -8   6   9       53.13       61.90      5.19 o 
  -7   6   9       36.92       51.26      2.88 o 
  -6   6   9      115.33      114.67      4.02 o 
  -5   6   9       52.41       52.07      4.27 o 
  -4   6   9      388.54      334.18     14.89 o 
  -3   6   9      113.67      101.07      4.47 o 
  -2   6   9      124.79      117.70      7.12 o 
  -1   6   9       40.89       40.44      3.38 o 
   0   6   9        2.31       10.07      2.02 o 
   1   6   9       69.46       78.39      4.52 o 
   2   6   9        7.04        8.78      1.97 o 
   3   6   9       30.36       35.34      2.20 o 
   4   6   9       19.58       23.27      2.65 o 
   5   6   9       54.99       56.99      4.18 o 
  -8   7   9      112.55      104.10      9.18 o 
  -7   7   9       37.32       41.03      2.83 o 
  -6   7   9       37.94       46.01      2.40 o 
  -5   7   9       55.34       52.20      4.09 o 
  -4   7   9       19.46       29.27      3.20 o 
  -3   7   9      195.37      206.02      8.92 o 
  -2   7   9       83.47       93.15      3.18 o 
  -1   7   9       19.75       33.41      3.54 o 
   0   7   9      510.71      510.25      7.34 o 
   1   7   9      216.29      211.76      4.58 o 
   2   7   9      153.34      163.80      7.28 o 
   3   7   9        4.35        3.83      3.95 o 
   4   7   9      177.81      174.72      6.12 o 
   5   7   9        1.10        4.88      4.41 o 
  -8   8   9        0.37        8.84      3.48 o 
  -7   8   9       30.25       45.71      6.58 o 
  -6   8   9       22.21       25.72      4.00 o 
  -5   8   9       19.76       25.66      2.77 o 
  -4   8   9       74.57       70.72      2.94 o 
  -3   8   9      126.25      115.64      5.01 o 
  -2   8   9        0.51        4.02      1.70 o 
  -1   8   9      345.36      338.52     10.66 o 
   0   8   9       14.99       27.35      4.01 o 
   1   8   9        0.00        2.51      1.61 o 
   2   8   9        0.59        6.72      2.55 o 
   3   8   9        0.87        7.60      2.28 o 
   4   8   9       27.81       34.78      3.89 o 
   5   8   9       14.59       17.72      2.89 o 
  -7   9   9      154.61      128.83      6.89 o 
  -6   9   9       78.21       73.18      5.90 o 
  -5   9   9       24.49       27.69      2.00 o 
  -4   9   9      192.03      189.68      6.82 o 
  -3   9   9      226.62      216.21      5.12 o 
  -2   9   9       90.09       86.71      3.12 o 
  -1   9   9      141.59      134.78      5.81 o 
   0   9   9      552.59      543.69      9.71 o 
   1   9   9        2.64        2.86      1.72 o 
   2   9   9      129.65      142.55      5.13 o 
   3   9   9       72.50       74.54      5.37 o 
   4   9   9      188.26      202.43      9.02 o 
  -7  10   9       23.38       34.33      2.74 o 
  -6  10   9       13.74       18.36      5.16 o 
  -5  10   9      156.18      174.01      6.67 o 
  -4  10   9       40.14       40.23      1.99 o 
  -3  10   9       12.79       13.98      2.21 o 
  -2  10   9      178.99      167.91      7.72 o 
  -1  10   9        8.75       10.76      4.82 o 
   0  10   9       96.96       93.62      6.33 o 
   1  10   9      172.89      154.39      4.41 o 
   2  10   9      141.63      142.94      5.22 o 
   3  10   9      136.10      136.37      6.97 o 
   4  10   9        4.69        4.38      3.05 o 
  -7  11   9       32.34       54.47      5.16 o 
  -6  11   9       25.73       28.07      4.40 o 
  -5  11   9       10.36       13.78      2.16 o 
  -4  11   9        0.13       10.03      1.94 o 
  -3  11   9        8.16        6.27      1.85 o 
  -2  11   9        2.29        3.33      1.75 o 
  -1  11   9       29.54       33.03      3.15 o 
   0  11   9       22.88       31.85      4.02 o 
   1  11   9       91.29       89.12      5.10 o 
   2  11   9        0.44        4.08      2.36 o 
   3  11   9       62.96       74.69      9.36 o 
   4  11   9      184.40      163.37      5.94 o 
  -6  12   9        7.35       25.23      4.65 o 
  -5  12   9      152.97      170.14      6.16 o 
  -4  12   9     1101.09     1072.58     16.91 o 
  -3  12   9        0.02        1.03      2.18 o 
  -2  12   9       18.60       16.28      2.79 o 
  -1  12   9       77.87       69.74      7.56 o 
   0  12   9       71.85       78.30      5.90 o 
   1  12   9      242.07      211.08      5.47 o 
   2  12   9      111.65      112.09      4.88 o 
   3  12   9      387.56      409.92     10.04 o 
  -6  13   9       18.81       18.98      3.20 o 
  -5  13   9       28.26       41.83      4.04 o 
  -4  13   9        7.31       10.22      3.12 o 
  -3  13   9       84.32       81.01      3.57 o 
  -2  13   9      187.64      172.72     10.30 o 
  -1  13   9       41.78       34.18      3.33 o 
   0  13   9       42.26       50.60      4.02 o 
   1  13   9        0.01        4.94      2.10 o 
   2  13   9        1.57        7.22      2.65 o 
   3  13   9      114.91      115.21      4.74 o 
  -5  14   9       12.47       25.78      2.91 o 
  -4  14   9      202.05      187.18     17.67 o 
  -3  14   9      136.83      141.81     11.93 o 
  -2  14   9       22.02       16.22      4.38 o 
  -1  14   9       36.80       34.41      5.04 o 
   0  14   9       64.40       71.87     10.96 o 
   1  14   9       28.44       27.88      8.36 o 
   2  14   9       18.82       18.02      3.42 o 
  -4  15   9        0.19       -1.32      5.04 o 
  -3  15   9      243.09      254.69     13.81 o 
  -2  15   9       60.62       57.43      6.36 o 
  -1  15   9      169.74      160.66     10.30 o 
   0  15   9        2.32        5.63      6.36 o 
   1  15   9       14.34       21.12      4.15 o 
  -3  16   9        5.26       19.95      5.48 o 
  -2  16   9       17.03       22.36      5.26 o 
  -1  16   9       32.81       33.32      5.26 o 
   0  16   9        1.67        7.39      3.48 o 
  -8   0  10       91.53      102.71      9.32 o 
  -7   0  10      317.21      297.30     12.06 o 
  -6   0  10       13.70       25.25      3.33 o 
  -5   0  10        5.44        6.14      2.47 o 
  -4   0  10      109.12       93.83      6.14 o 
  -3   0  10      564.72      496.14     12.35 o 
  -2   0  10      288.74      260.66      9.64 o 
  -1   0  10       28.79       26.54      3.84 o 
   0   0  10      838.22      851.75     24.11 o 
   1   0  10      115.34      105.55      5.19 o 
   2   0  10       59.56       64.60      3.95 o 
   3   0  10      384.25      417.41     12.17 o 
   4   0  10       80.04       71.38      8.00 o 
   5   0  10       14.32        9.97      3.72 o 
  -8   1  10       58.38       56.71      3.16 o 
  -7   1  10      252.53      264.68      6.79 o 
  -6   1  10       38.85       46.94      2.47 o 
  -5   1  10       19.80       21.03      2.00 o 
  -4   1  10      221.37      213.36      5.50 o 
  -3   1  10        1.95        6.81      2.21 o 
  -2   1  10      119.57      125.19      3.76 o 
  -1   1  10       92.24       90.53      3.03 o 
   0   1  10       42.52       42.98      3.40 o 
   1   1  10      646.40      677.51     10.24 o 
   2   1  10       82.44       95.98      3.44 o 
   3   1  10       19.29       37.95      3.31 o 
   4   1  10       23.58       33.69      2.91 o 
   5   1  10        2.31       10.39      4.30 o 
  -8   2  10       45.14       54.15      4.84 o 
  -7   2  10       56.12       64.11      3.38 o 
  -6   2  10       85.12       98.63      3.67 o 
  -5   2  10       99.52       99.77      5.66 o 
  -4   2  10        4.66       12.32      1.74 o 
  -3   2  10      330.45      300.31     10.08 o 
  -2   2  10       25.32       20.37      1.80 o 
  -1   2  10      154.41      152.24     13.35 o 
   0   2  10      195.70      196.70      7.59 o 
   1   2  10      168.48      183.25      8.29 o 
   2   2  10       24.36       33.05      2.25 o 
   3   2  10       74.27       76.03      3.23 o 
   4   2  10      173.01      178.35      8.48 o 
   5   2  10        5.24        4.96      3.14 o 
  -8   3  10       78.89       83.07      5.79 o 
  -7   3  10       83.68       85.88      3.50 o 
  -6   3  10       14.64       27.86      2.20 o 
  -5   3  10       83.71       82.80      3.31 o 
  -4   3  10      101.02       99.87      3.95 o 
  -3   3  10      175.35      151.73      9.27 o 
  -2   3  10       44.54       42.77      2.46 o 
  -1   3  10      105.96       99.99      4.40 o 
   0   3  10       69.87       79.25      4.33 o 
   1   3  10      667.63      649.20     10.09 o 
   2   3  10      539.36      515.12     17.43 o 
   3   3  10        0.82        5.64      2.53 o 
   4   3  10       84.41       96.06      3.68 o 
   5   3  10        5.00       15.93      2.68 o 
  -8   4  10        4.50        9.29      5.13 o 
  -7   4  10        1.90        3.12      3.07 o 
  -6   4  10       16.13       24.47      2.31 o 
  -5   4  10       31.05       31.40      2.77 o 
  -4   4  10       68.58       72.35      3.99 o 
  -3   4  10      279.63      266.75      6.80 o 
  -2   4  10        0.30        3.60      1.61 o 
  -1   4  10        0.85        2.33      3.84 o 
   0   4  10      202.82      213.08     17.10 o 
   1   4  10       89.26       87.36      3.29 o 
   2   4  10      377.45      406.39     11.52 o 
   3   4  10       47.21       61.08      2.96 o 
   4   4  10        4.62        7.52      2.32 o 
  -7   5  10       56.65       63.42      4.66 o 
  -6   5  10       32.49       43.41      3.89 o 
  -5   5  10      403.79      383.94     13.12 o 
  -4   5  10        2.33       10.85      1.85 o 
  -3   5  10       80.95       75.83      3.61 o 
  -2   5  10       54.45       50.79      4.52 o 
  -1   5  10       20.59       29.19      2.47 o 
   0   5  10      288.71      316.73     10.59 o 
   1   5  10       40.94       50.46      3.81 o 
   2   5  10      414.68      418.55      8.35 o 
   3   5  10       36.42       48.69      3.48 o 
   4   5  10        4.16       10.59      2.57 o 
  -7   6  10       24.67       30.63      4.81 o 
  -6   6  10      184.90      171.58      5.14 o 
  -5   6  10        0.02        1.93      4.52 o 
  -4   6  10      428.28      431.13     21.29 o 
  -3   6  10      215.43      200.81     15.47 o 
  -2   6  10       46.68       49.56      2.35 o 
  -1   6  10      224.14      221.18      6.71 o 
   0   6  10      113.38      103.17      3.98 o 
   1   6  10       24.12       33.91      2.24 o 
   2   6  10       59.11       64.29      3.51 o 
   3   6  10       50.25       56.68      3.32 o 
   4   6  10       77.85       72.35      5.12 o 
  -7   7  10      148.79      149.37     10.28 o 
  -6   7  10       21.92       25.04      2.37 o 
  -5   7  10      162.25      148.73      6.01 o 
  -4   7  10       39.44       42.21      2.38 o 
  -3   7  10       31.73       35.62      2.13 o 
  -2   7  10       35.67       35.35      2.10 o 
  -1   7  10        9.03       12.04      2.02 o 
   0   7  10      235.38      221.64     12.87 o 
   1   7  10       43.03       57.13      7.47 o 
   2   7  10        4.12       10.55      4.59 o 
   3   7  10       46.08       49.90      5.36 o 
   4   7  10        0.04        7.73      2.69 o 
  -7   8  10       11.83       12.40      2.60 o 
  -6   8  10      163.52      162.08      4.94 o 
  -5   8  10        0.43        5.12      3.26 o 
  -4   8  10      153.05      159.49      5.20 o 
  -3   8  10       97.60       94.23      3.31 o 
  -2   8  10       33.89       44.17      5.30 o 
  -1   8  10      344.65      347.43     17.78 o 
   0   8  10        0.53        6.94      3.37 o 
   1   8  10      185.97      211.65      6.32 o 
   2   8  10       11.03       16.84      2.57 o 
   3   8  10        1.52        8.55      2.66 o 
   4   8  10      177.80      196.00      6.99 o 
  -7   9  10        9.58       24.89      4.78 o 
  -6   9  10        0.95        5.99      2.35 o 
  -5   9  10       16.42       29.23      4.49 o 
  -4   9  10        0.07        3.64      2.00 o 
  -3   9  10       17.70       31.74      3.61 o 
  -2   9  10       18.97       26.16      2.39 o 
  -1   9  10        2.55        5.48      2.63 o 
   0   9  10       64.60       48.43      3.64 o 
   1   9  10       54.42       65.65      5.04 o 
   2   9  10       39.63       42.46      5.80 o 
   3   9  10        1.42        3.42      4.47 o 
  -6  10  10       33.77       38.65      4.65 o 
  -5  10  10        7.16       14.93      3.20 o 
  -4  10  10      142.80      143.01      9.57 o 
  -3  10  10      460.73      409.50      8.07 o 
  -2  10  10        1.24       -1.62      3.07 o 
  -1  10  10       66.96       58.95      3.48 o 
   0  10  10        4.04        6.47      2.79 o 
   1  10  10       37.39       37.29      4.07 o 
   2  10  10        1.52        5.24      2.56 o 
   3  10  10        3.91        6.70      7.23 o 
  -6  11  10       13.38       19.36      3.70 o 
  -5  11  10      132.32      124.21      4.96 o 
  -4  11  10       14.66       18.42      2.19 o 
  -3  11  10        9.07       10.84      2.79 o 
  -2  11  10      242.14      241.21      8.49 o 
  -1  11  10       30.00       31.96      3.17 o 
   0  11  10      479.84      465.74     10.12 o 
   1  11  10        4.72        9.70      2.43 o 
   2  11  10       17.88       17.94      2.74 o 
   3  11  10        2.02       15.91      4.84 o 
  -5  12  10        3.76        9.48      4.90 o 
  -4  12  10       19.81       20.94      3.95 o 
  -3  12  10       65.52       46.25      2.59 o 
  -2  12  10       30.06       30.11      3.33 o 
  -1  12  10        2.00        4.41      3.02 o 
   0  12  10       13.21       21.10      4.84 o 
   1  12  10        0.90        3.64      3.17 o 
   2  12  10       50.31       50.82     11.20 o 
  -5  13  10       44.53       45.89      3.25 o 
  -4  13  10        1.97        7.99      2.82 o 
  -3  13  10       27.81       30.47      5.04 o 
  -2  13  10      188.61      171.18     10.52 o 
  -1  13  10       16.96       20.48      6.58 o 
   0  13  10       65.55       48.43      3.90 o 
   1  13  10       20.98       26.61      3.34 o 
  -4  14  10      300.15      269.58      7.92 o 
  -3  14  10      196.61      193.32     11.84 o 
  -2  14  10        0.40       -7.56      5.04 o 
  -1  14  10       63.16       63.56      6.14 o 
   0  14  10       33.82       28.93      5.70 o 
  -2  15  10       93.70       76.93      7.45 o 
  -1  15  10        8.90       17.32      5.26 o 
  -7   1  11      257.62      281.92      8.00 o 
  -6   1  11      128.16      115.07      4.78 o 
  -5   1  11      189.67      176.63      5.20 o 
  -4   1  11      312.38      296.06      6.95 o 
  -3   1  11      293.53      290.39     16.70 o 
  -2   1  11        7.70       12.44      3.91 o 
  -1   1  11       52.47       62.15      3.87 o 
   0   1  11       50.27       44.07      4.02 o 
   1   1  11      103.56      115.26      8.77 o 
   2   1  11      100.05      115.49      4.46 o 
   3   1  11      173.92      194.52      6.93 o 
   4   1  11        3.96        7.73      2.63 o 
  -7   2  11       30.93       38.58      2.76 o 
  -6   2  11        7.10       22.02      3.54 o 
  -5   2  11       10.00       18.91      2.16 o 
  -4   2  11        8.90        9.82      1.94 o 
  -3   2  11       13.68       24.74      2.10 o 
  -2   2  11      264.78      232.28     15.12 o 
  -1   2  11       13.72       25.37      3.95 o 
   0   2  11       14.22       16.88      2.86 o 
   1   2  11      168.86      169.64      7.21 o 
   2   2  11        4.49       22.75      3.50 o 
   3   2  11        5.71        7.29      2.30 o 
   4   2  11      105.22      115.33      6.61 o 
  -7   3  11        5.62        9.01      2.51 o 
  -6   3  11       51.70       48.34      2.92 o 
  -5   3  11      118.11      104.49      3.81 o 
  -4   3  11       89.99       71.84      3.07 o 
  -3   3  11      215.09      208.70      7.39 o 
  -2   3  11       23.54       35.38      5.19 o 
  -1   3  11      151.41      139.06      5.91 o 
   0   3  11       85.90       89.75      8.22 o 
   1   3  11       19.08       31.79      4.27 o 
   2   3  11        4.48       12.78      2.51 o 
   3   3  11       41.53       45.04      2.87 o 
  -7   4  11        7.14       14.33      3.45 o 
  -6   4  11        0.22        1.37      4.18 o 
  -5   4  11      131.45      121.96      4.90 o 
  -4   4  11       25.73       27.42      4.31 o 
  -3   4  11      153.43      155.08     11.07 o 
  -2   4  11      226.98      216.13     17.92 o 
  -1   4  11      153.98      145.95     13.13 o 
   0   4  11      554.84      548.86     34.30 o 
   1   4  11      119.70      114.69      6.04 o 
   2   4  11      134.19      152.35      6.26 o 
   3   4  11        3.91       11.64      3.14 o 
  -7   5  11       22.67       22.33      4.62 o 
  -6   5  11       14.47       17.15      2.49 o 
  -5   5  11        2.75        7.50      2.83 o 
  -4   5  11       45.98       52.53      3.32 o 
  -3   5  11      133.21      121.48      8.75 o 
  -2   5  11       54.18       59.10      6.80 o 
  -1   5  11        0.93        9.61      2.23 o 
   0   5  11        7.45       15.95      3.95 o 
   1   5  11       63.58       66.65      6.79 o 
   2   5  11        5.34       16.43      2.24 o 
   3   5  11        0.05       10.16      4.21 o 
  -7   6  11       20.05       27.58      3.66 o 
  -6   6  11        3.41       10.39      2.40 o 
  -5   6  11      154.62      154.94      7.79 o 
  -4   6  11       31.20       35.52      3.45 o 
  -3   6  11        0.19       -0.59      2.37 o 
  -2   6  11      129.49      133.64      8.02 o 
  -1   6  11       13.15       12.41      3.43 o 
   0   6  11       94.65       92.89     12.60 o 
   1   6  11       17.06       32.96      3.46 o 
   2   6  11      204.52      221.53      5.91 o 
   3   6  11        7.25       12.53      6.14 o 
  -6   7  11       99.23      113.42      5.92 o 
  -5   7  11       36.04       42.91      2.68 o 
  -4   7  11      173.73      169.87      8.92 o 
  -3   7  11       59.23       52.58      2.69 o 
  -2   7  11      131.01      139.94     18.42 o 
  -1   7  11       74.03       72.87      8.19 o 
   0   7  11       96.87      101.02      8.44 o 
   1   7  11      168.06      156.06      9.86 o 
   2   7  11       28.25       36.19      4.29 o 
   3   7  11      227.57      208.56      8.40 o 
  -6   8  11       44.87       48.32      2.98 o 
  -5   8  11       36.16       35.54      6.37 o 
  -4   8  11        5.18       19.36      6.73 o 
  -3   8  11        6.33       14.10      4.58 o 
  -2   8  11        4.37        3.36      2.28 o 
  -1   8  11       45.82       59.16      8.67 o 
   0   8  11       11.52       23.23      4.16 o 
   1   8  11        2.64        0.44      4.38 o 
   2   8  11       66.08       63.22     12.16 o 
  -6   9  11      337.06      354.44     16.36 o 
  -5   9  11       37.91       52.20      5.96 o 
  -4   9  11      185.96      171.44     10.96 o 
  -3   9  11       14.55       34.33      5.77 o 
  -2   9  11       64.05       59.86      4.16 o 
  -1   9  11       35.25       41.23      3.52 o 
   0   9  11      217.31      204.28     11.40 o 
   1   9  11      133.67      111.56      8.55 o 
   2   9  11      167.71      165.69     12.27 o 
  -5  10  11       55.23       58.16      5.50 o 
  -4  10  11        1.78        1.28      2.82 o 
  -3  10  11       63.05       48.02      3.40 o 
  -2  10  11      168.78      172.55      7.26 o 
  -1  10  11      113.53      110.06     16.00 o 
   0  10  11        2.55       10.52      4.38 o 
   1  10  11        7.65        9.21      4.82 o 
   2  10  11        1.32        4.06      5.26 o 
  -5  11  11        3.68        6.25      3.72 o 
  -4  11  11       32.84       35.60      4.83 o 
  -3  11  11       71.41       68.45      4.40 o 
  -2  11  11        2.64        9.56      3.33 o 
  -1  11  11       10.69        8.22      3.41 o 
   0  11  11        0.06        0.83      3.33 o 
   1  11  11        0.85       10.96      5.04 o 
  -4  12  11       12.15       15.56      3.03 o 
  -3  12  11      708.95      662.14     16.08 o 
  -2  12  11      116.12       83.76      5.59 o 
  -1  12  11       84.96       82.73      4.88 o 
   0  12  11      105.22      100.59      6.36 o 
  -2  13  11        1.35       11.62      5.26 o 
  -1  13  11       24.43       18.95      4.93 o 
  -6   0  12       74.64       70.25      6.14 o 
  -5   0  12        0.06        8.49      6.14 o 
  -4   0  12      184.50      162.70     16.55 o 
  -3   0  12        1.68        9.67      3.02 o 
  -2   0  12      564.65      575.14     21.26 o 
  -1   0  12      678.57      699.20     24.11 o 
   0   0  12        3.84       11.40      4.16 o 
   1   0  12      463.79      500.18     20.16 o 
   2   0  12       11.55       26.08      4.60 o 
  -6   1  12       98.76      100.42      5.28 o 
  -5   1  12       34.77       42.40      2.58 o 
  -4   1  12        0.23        1.91      3.16 o 
  -3   1  12      138.77      118.11      7.37 o 
  -2   1  12        0.67       10.93      3.95 o 
  -1   1  12        6.93       20.99      3.09 o 
   0   1  12       11.09       13.47      5.48 o 
   1   1  12       22.14       28.40      3.78 o 
   2   1  12      129.73      135.06     11.84 o 
  -6   2  12        3.19       17.15      4.81 o 
  -5   2  12        0.09        5.09      3.62 o 
  -4   2  12      146.09      142.85      8.61 o 
  -3   2  12        9.20       10.94      2.16 o 
  -2   2  12      191.62      180.58     15.14 o 
  -1   2  12      209.96      207.79     13.37 o 
   0   2  12       71.50       89.39      4.95 o 
   1   2  12      358.19      358.70     13.04 o 
   2   2  12       45.05       62.40      6.47 o 
  -6   3  12       60.53       60.01      3.35 o 
  -5   3  12      142.38      144.16      4.69 o 
  -4   3  12       33.38       32.75      4.21 o 
  -3   3  12      402.55      360.69     25.37 o 
  -2   3  12        1.04        2.79      3.73 o 
  -1   3  12        4.58        7.31      3.24 o 
   0   3  12       53.98       64.04     13.81 o 
   1   3  12       20.39       25.31      3.56 o 
   2   3  12      211.22      238.31      9.97 o 
  -6   4  12       85.27       95.71     11.04 o 
  -5   4  12       12.32       27.91      3.78 o 
  -4   4  12       19.72       26.18      2.66 o 
  -3   4  12       41.86       42.39      3.07 o 
  -2   4  12        0.02        7.77      4.42 o 
  -1   4  12       59.40       59.84      4.15 o 
   0   4  12        0.24        4.05      3.25 o 
   1   4  12       59.13       56.67      4.49 o 
   2   4  12        6.53       13.36      3.64 o 
  -6   5  12       36.67       53.42      3.75 o 
  -5   5  12       75.35       67.99      4.84 o 
  -4   5  12        4.56       12.48      2.72 o 
  -3   5  12      170.12      163.26     13.90 o 
  -2   5  12       11.77       13.09      6.65 o 
  -1   5  12       13.81       24.78      5.04 o 
   0   5  12      117.47      108.66     16.33 o 
   1   5  12       91.57      112.49     16.99 o 
   2   5  12        5.25       16.49      3.79 o 
  -5   6  12       21.81       33.86      3.26 o 
  -4   6  12       19.33       24.55      3.16 o 
  -3   6  12       63.34       71.63      6.05 o 
  -2   6  12        0.05        7.39      2.57 o 
  -1   6  12        5.66        9.83      3.33 o 
   0   6  12      108.85      113.58      6.03 o 
   1   6  12        7.19       17.28      8.11 o 
  -5   7  12       17.71       26.43      5.23 o 
  -4   7  12        4.89       12.70      2.69 o 
  -3   7  12        0.73        4.95      3.59 o 
  -2   7  12      204.87      195.40      6.31 o 
  -1   7  12        4.05       19.99     13.37 o 
   0   7  12        0.01        0.56      3.33 o 
   1   7  12       38.17       37.48      6.14 o 
  -5   8  12       28.04       33.49      2.92 o 
  -4   8  12       38.04       38.09      3.94 o 
  -3   8  12        3.81        7.89      2.78 o 
  -2   8  12       43.52       53.49      3.37 o 
  -1   8  12       27.97       32.22      5.04 o 
   0   8  12      113.22      110.03      8.11 o 
   1   8  12        2.39       14.69      5.26 o 
  -4   9  12       50.78       50.57      5.74 o 
  -3   9  12       20.62       28.57      3.79 o 
  -2   9  12       93.54       88.13      8.00 o 
  -1   9  12        9.14       13.38      3.55 o 
   0   9  12        0.42       -0.66      5.04 o 
  -3  10  12       23.00       20.41      3.95 o 
  -2  10  12      115.58       99.68      5.42 o 
  -1  10  12        4.76        1.83      3.64 o 
  -5   1  13        4.25        5.86      2.63 o 
  -4   1  13       73.77       74.99      5.50 o 
  -3   1  13        1.17        7.82      2.82 o 
  -2   1  13      215.61      207.54      8.36 o 
  -1   1  13        0.77        9.64      3.64 o 
   0   1  13       44.63       57.57      4.33 o 
  -4   2  13        6.95       19.27      3.92 o 
  -3   2  13       15.93       24.76      2.99 o 
  -2   2  13       12.15       20.43      3.71 o 
  -1   2  13      184.24      191.67      9.42 o 
   0   2  13       82.52       80.75      5.81 o 
  -4   3  13        6.19       14.61      2.60 o 
  -3   3  13        3.73       10.01      2.85 o 
  -2   3  13       50.75       53.68      4.62 o 
  -1   3  13        7.80        7.77      8.66 o 
   0   3  13       96.81      100.62      6.25 o 
  -4   4  13       19.90       28.00      2.71 o 
  -3   4  13       90.56       97.19     12.89 o 
  -2   4  13       21.87       35.14      9.75 o 
  -1   4  13      197.22      214.22     14.90 o 
   0   4  13       19.28       34.06      4.02 o 
  -4   5  13      107.95      111.51      6.42 o 
  -3   5  13       19.18       32.73      4.00 o 
  -2   5  13       26.90       34.02     12.82 o 
  -1   5  13       51.12       58.45      4.49 o 
  -3   6  13      150.71      130.27     18.43 o 
  -2   6  13        0.02       12.11      4.93 o 
  -1   6  13      247.44      273.40      9.83 o 
                                                 
